# Supplementary material for: One-Dimensional Mercury Halide Coordination Polymers Based on A Semi-Rigid N-Donor Ligand: Reversible Structural Transformation
Source: Polymers (Basel). 2019 Mar 6;11(3):436. doi: 10.3390/polym11030436 (PMC6473486; doi:10.3390/polym11030436)
Supplement: Supplementary file 1 [file polymers-11-00436-s001.zip]

Archive with 5 entries (3 files):
- polymers-455907-SP-English/
- polymers-455907-SP-English/polymers-455907-supplementary/
- polymers-455907-SP-English/polymers-455907-supplementary/allcif.CIF
- polymers-455907-SP-English/polymers-455907-supplementary/checkcif.pdf
- polymers-455907-SP-English/polymers-455907-supplementary/Polymer_SI-1.docx
