# Supplementary material for: One-Dimensional Mercury Halide Coordination Polymers Based on A Semi-Rigid N-Donor Ligand: Reversible Structural Transformation
Source: Polymers (Basel). 2019 Mar 6;11(3):436. doi: 10.3390/polym11030436 (PMC6473486; doi:10.3390/polym11030436)
Supplement: Supplementary file 1 [file polymers-11-00436-s001.zip › polymers-455907-SP-English/polymers-455907-supplementary/allcif.CIF]

 
data_1 
  
 

  
_audit_creation_method            'SHELXL-2014/7' 
_shelx_SHELXL_version_number      '2014/7' 
_chemical_name_systematic         ? 
_chemical_name_common             ? 
_chemical_melting_point           ? 
_chemical_formula_moiety          ? 
_chemical_formula_sum 
 'C21 H22 Cl2 Hg N4 O3' 
_chemical_formula_weight          649.91 
  
loop_ 
 _atom_type_symbol 
 _atom_type_description 
 _atom_type_scat_dispersion_real 
 _atom_type_scat_dispersion_imag 
 _atom_type_scat_source 
 'C'  'C'   0.0033   0.0016 
 'International Tables Vol C Tables 4.2.6.8 and 6.1.1.4' 
 'H'  'H'   0.0000   0.0000 
 'International Tables Vol C Tables 4.2.6.8 and 6.1.1.4' 
 'N'  'N'   0.0061   0.0033 
 'International Tables Vol C Tables 4.2.6.8 and 6.1.1.4' 
 'O'  'O'   0.0106   0.0060 
 'International Tables Vol C Tables 4.2.6.8 and 6.1.1.4' 
 'Cl'  'Cl'   0.1484   0.1585 
 'International Tables Vol C Tables 4.2.6.8 and 6.1.1.4' 
 'Hg'  'Hg'  -2.3894   9.2266 
 'International Tables Vol C Tables 4.2.6.8 and 6.1.1.4' 
  
_space_group_crystal_system       monoclinic 
_space_group_IT_number            11 
_space_group_name_H-M_alt         'P 21/m' 
_space_group_name_Hall            '-P 2yb' 
  
_shelx_space_group_comment 
; 
The symmetry employed for this shelxl refinement is uniquely defined 
by the following loop, which should always be used as a source of 
symmetry information in preference to the above space-group names. 
They are only intended as comments. 
; 
  
loop_ 
 _space_group_symop_operation_xyz 
 'x, y, z' 
 '-x, y+1/2, -z' 
 '-x, -y, -z' 
 'x, -y-1/2, z' 
  
_cell_length_a                    5.07050(10) 
_cell_length_b                    20.6636(5) 
_cell_length_c                    11.4320(3) 
_cell_angle_alpha                 90 
_cell_angle_beta                  92.3088(18) 
_cell_angle_gamma                 90 
_cell_volume                      1196.81(5) 
_cell_formula_units_Z             2 
_cell_measurement_temperature     296(2) 
_cell_measurement_reflns_used     5080 
_cell_measurement_theta_min       2.66 
_cell_measurement_theta_max       27.79 
  
_exptl_crystal_description        Column 
_exptl_crystal_colour             colourless 
_exptl_crystal_density_meas       ? 
_exptl_crystal_density_method     ? 
_exptl_crystal_density_diffrn     1.803 
_exptl_crystal_F_000              628 
_exptl_transmission_factor_min    ? 
_exptl_transmission_factor_max    ? 
_exptl_crystal_size_max           0.300 
_exptl_crystal_size_mid           0.100 
_exptl_crystal_size_min           0.050 
_exptl_absorpt_coefficient_mu     6.682 
_shelx_estimated_absorpt_T_min    0.239 
_shelx_estimated_absorpt_T_max    0.731 
_exptl_absorpt_correction_type    multi_scan 
_exptl_absorpt_correction_T_min   0.4796 
_exptl_absorpt_correction_T_max   0.7457 
_exptl_absorpt_process_details     'SADABS V2008/1 (Bruker AXS, 2008)'   
_exptl_absorpt_special_details    ? 
_diffrn_ambient_temperature       296(2) 
_diffrn_radiation_wavelength      0.71073 
_diffrn_radiation_type            MoK\a 
_diffrn_source                    ? 
_diffrn_measurement_device_type   'Bruker APEX-II CCD' 
_diffrn_measurement_method        '\f and \w scans' 
_diffrn_detector_area_resol_mean  ? 
_diffrn_reflns_number             11011 
_diffrn_reflns_av_unetI/netI      0.0515 
_diffrn_reflns_av_R_equivalents   0.0491 
_diffrn_reflns_limit_h_min        -6 
_diffrn_reflns_limit_h_max        6 
_diffrn_reflns_limit_k_min        -27 
_diffrn_reflns_limit_k_max        27 
_diffrn_reflns_limit_l_min        -15 
_diffrn_reflns_limit_l_max        14 
_diffrn_reflns_theta_min          2.037 
_diffrn_reflns_theta_max          28.369 
_diffrn_reflns_theta_full         25.242 
_diffrn_measured_fraction_theta_max   0.993 
_diffrn_measured_fraction_theta_full  0.997 
_diffrn_reflns_Laue_measured_fraction_max    0.993 
_diffrn_reflns_Laue_measured_fraction_full   0.997 
_diffrn_reflns_point_group_measured_fraction_max   0.993 
_diffrn_reflns_point_group_measured_fraction_full  0.997 
_reflns_number_total              3057 
_reflns_number_gt                 2395 
_reflns_threshold_expression      'I > 2\s(I)' 
_reflns_Friedel_coverage          0.000 
_reflns_Friedel_fraction_max      . 
_reflns_Friedel_fraction_full     . 
  
_reflns_special_details 
; 
 Reflections were merged by SHELXL according to the crystal 
 class for the calculation of statistics and refinement. 
  
 _reflns_Friedel_fraction is defined as the number of unique 
 Friedel pairs measured divided by the number that would be 
 possible theoretically, ignoring centric projections and 
 systematic absences. 
; 
  
_computing_data_collection        'Bruker APEX2' 
_computing_cell_refinement        'Bruker SAINT' 
_computing_data_reduction         'Bruker SAINT' 
_computing_structure_solution     'SHELXS-97 (Sheldrick 2008)' 
_computing_structure_refinement 'SHELXL-2014/7 (Sheldrick, 2014)' 
_computing_molecular_graphics     'Bruker SHELXTL' 
_computing_publication_material   'Bruker SHELXTL' 
_refine_special_details           ? 
_refine_ls_structure_factor_coef  Fsqd 
_refine_ls_matrix_type            full 
_refine_ls_weighting_scheme       calc 
_refine_ls_weighting_details 
'w=1/[\s^2^(Fo^2^)+(0.0359P)^2^] where P=(Fo^2^+2Fc^2^)/3' 
_atom_sites_solution_primary      ? 
_atom_sites_solution_secondary    ? 
_atom_sites_solution_hydrogens    mixed 
_refine_ls_hydrogen_treatment     constr 
_refine_ls_extinction_method      none 
_refine_ls_extinction_coef        . 
_refine_ls_number_reflns          3057 
_refine_ls_number_parameters      143 
_refine_ls_number_restraints      1 
_refine_ls_R_factor_all           0.0558 
_refine_ls_R_factor_gt            0.0364 
_refine_ls_wR_factor_ref          0.0783 
_refine_ls_wR_factor_gt           0.0711 
_refine_ls_goodness_of_fit_ref    1.009 
_refine_ls_restrained_S_all       1.009 
_refine_ls_shift/su_max           0.001 
_refine_ls_shift/su_mean          0.000 
  
loop_ 
 _atom_site_label 
 _atom_site_type_symbol 
 _atom_site_fract_x 
 _atom_site_fract_y 
 _atom_site_fract_z 
 _atom_site_U_iso_or_equiv 
 _atom_site_adp_type 
 _atom_site_occupancy 
 _atom_site_site_symmetry_order 
 _atom_site_calc_flag 
 _atom_site_refinement_flags_posn 
 _atom_site_refinement_flags_adp 
 _atom_site_refinement_flags_occupancy 
 _atom_site_disorder_assembly 
 _atom_site_disorder_group 
Hg Hg 0.98176(5) 0.7500 0.35770(2) 0.04481(11) Uani 1 2 d S T P . . 
Cl1 Cl 1.1889(3) 0.7500 0.54731(16) 0.0505(4) Uani 1 2 d S T P . . 
Cl2 Cl 0.9906(5) 0.7500 0.15280(16) 0.0752(6) Uani 1 2 d S T P . . 
O1 O 0.0845(6) 0.5493(2) 0.6819(3) 0.0573(10) Uani 1 1 d . . . . . 
N2 N 0.5100(6) 0.57203(19) 0.6496(3) 0.0381(9) Uani 1 1 d . . . . . 
H2A H 0.6665 0.5710 0.6814 0.046 Uiso 1 1 calc R U . . . 
N1 N 0.6776(7) 0.66143(16) 0.3903(3) 0.0358(8) Uani 1 1 d . . . . . 
C6 C 0.3118(7) 0.5532(2) 0.7177(4) 0.0363(10) Uani 1 1 d . . . . . 
C3 C 0.2994(8) 0.5726(2) 0.4517(4) 0.0364(10) Uani 1 1 d . . . . . 
H3A H 0.1723 0.5426 0.4719 0.044 Uiso 1 1 calc R U . . . 
C9 C 0.1142(9) 0.4553(3) 0.9291(4) 0.0478(12) Uani 1 1 d . . . . . 
H9A H 0.1907 0.4246 0.8815 0.057 Uiso 1 1 calc R U . . . 
C5 C 0.6755(8) 0.6373(2) 0.4981(4) 0.0346(9) Uani 1 1 d . . . . . 
H5A H 0.8051 0.6507 0.5526 0.042 Uiso 1 1 calc R U . . . 
C4 C 0.4891(8) 0.59317(19) 0.5326(4) 0.0316(9) Uani 1 1 d . . . . . 
C8 C 0.1924(8) 0.5188(3) 0.9232(4) 0.0431(11) Uani 1 1 d . . . . . 
C10 C -0.0767(9) 0.4364(2) 1.0049(4) 0.0463(12) Uani 1 1 d . . . . . 
H10A H -0.1279 0.3933 1.0077 0.056 Uiso 1 1 calc R U . . . 
C1 C 0.4936(8) 0.6417(2) 0.3113(4) 0.0412(10) Uani 1 1 d . . . . . 
H1A H 0.4944 0.6581 0.2355 0.049 Uiso 1 1 calc R U . . . 
C2 C 0.3020(9) 0.5975(2) 0.3399(4) 0.0419(11) Uani 1 1 d . . . . . 
H2B H 0.1750 0.5846 0.2838 0.050 Uiso 1 1 calc R U . . . 
C7 C 0.4061(9) 0.5398(3) 0.8419(4) 0.0618(16) Uani 1 1 d . . . . . 
H7A H 0.4894 0.5786 0.8736 0.074 Uiso 1 1 calc R U . . . 
H7B H 0.5397 0.5062 0.8410 0.074 Uiso 1 1 calc R U . . . 
C11 C 0.514(5) 0.7500 0.870(2) 0.341(19) Uiso 1 2 d DS . P . . 
H11A H 0.4598 0.7252 0.9356 0.511 Uiso 0.5 1 d R U P . . 
H11B H 0.5651 0.7926 0.8953 0.511 Uiso 0.5 1 d R U P . . 
H11C H 0.3697 0.7500 0.8129 0.511 Uiso 1 2 d R U P . . 
O2 O 0.720(4) 0.7159(11) 0.820(2) 0.312(15) Uiso 0.5 1 d D . P . . 
H2C H 0.8386 0.7086 0.8727 0.374 Uiso 0.25 1 d R U P A 1 
H2D H 0.7857 0.7397 0.7679 0.374 Uiso 0.25 1 d R U P B 2 
  
loop_ 
 _atom_site_aniso_label 
 _atom_site_aniso_U_11 
 _atom_site_aniso_U_22 
 _atom_site_aniso_U_33 
 _atom_site_aniso_U_23 
 _atom_site_aniso_U_13 
 _atom_site_aniso_U_12 
Hg 0.05276(17) 0.04078(15) 0.04192(17) 0.000 0.01478(12) 0.000 
Cl1 0.0477(9) 0.0486(9) 0.0552(11) 0.000 0.0006(8) 0.000 
Cl2 0.0967(17) 0.0921(16) 0.0377(11) 0.000 0.0140(11) 0.000 
O1 0.0212(15) 0.116(3) 0.0345(18) 0.0178(19) -0.0023(13) -0.0056(17) 
N2 0.0199(16) 0.059(2) 0.035(2) 0.0112(17) -0.0039(15) -0.0059(15) 
N1 0.0336(18) 0.040(2) 0.034(2) 0.0052(16) 0.0061(16) 0.0006(15) 
C6 0.022(2) 0.052(3) 0.035(2) 0.007(2) 0.0017(18) -0.0003(17) 
C3 0.035(2) 0.039(2) 0.035(3) 0.0013(19) 0.0064(19) -0.0058(18) 
C9 0.040(3) 0.072(3) 0.032(3) -0.003(2) -0.004(2) 0.007(2) 
C5 0.028(2) 0.043(2) 0.032(2) 0.0018(19) -0.0001(18) -0.0022(17) 
C4 0.026(2) 0.039(2) 0.030(2) 0.0034(17) 0.0002(18) 0.0004(16) 
C8 0.027(2) 0.080(4) 0.021(2) 0.008(2) -0.0031(18) -0.005(2) 
C10 0.041(3) 0.055(3) 0.042(3) 0.007(2) -0.006(2) -0.008(2) 
C1 0.042(2) 0.052(3) 0.031(2) 0.005(2) 0.006(2) 0.004(2) 
C2 0.034(2) 0.058(3) 0.033(3) -0.006(2) -0.006(2) 0.000(2) 
C7 0.032(2) 0.116(5) 0.037(3) 0.024(3) -0.003(2) -0.015(3) 
  
_geom_special_details 
; 
 All esds (except the esd in the dihedral angle between two l.s. planes) 
 are estimated using the full covariance matrix.  The cell esds are taken 
 into account individually in the estimation of esds in distances, angles 
 and torsion angles; correlations between esds in cell parameters are only 
 used when they are defined by crystal symmetry.  An approximate (isotropic) 
 treatment of cell esds is used for estimating esds involving l.s. planes. 
; 
  
loop_ 
 _geom_bond_atom_site_label_1 
 _geom_bond_atom_site_label_2 
 _geom_bond_distance 
 _geom_bond_site_symmetry_2 
 _geom_bond_publ_flag 
Hg Cl2 2.3447(19) . ? 
Hg Cl1 2.3702(18) . ? 
Hg N1 2.432(3) 4_575 ? 
Hg N1 2.432(3) . ? 
O1 C6 1.210(5) . ? 
N2 C6 1.353(5) . ? 
N2 C4 1.407(5) . ? 
N2 H2A 0.8600 . ? 
N1 C5 1.329(5) . ? 
N1 C1 1.336(6) . ? 
C6 C7 1.505(6) . ? 
C3 C4 1.375(6) . ? 
C3 C2 1.378(6) . ? 
C3 H3A 0.9300 . ? 
C9 C8 1.374(7) . ? 
C9 C10 1.382(6) . ? 
C9 H9A 0.9300 . ? 
C5 C4 1.383(5) . ? 
C5 H5A 0.9300 . ? 
C8 C10 1.383(7) 3_567 ? 
C8 C7 1.519(6) . ? 
C10 C8 1.383(7) 3_567 ? 
C10 H10A 0.9300 . ? 
C1 C2 1.382(6) . ? 
C1 H1A 0.9300 . ? 
C2 H2B 0.9300 . ? 
C7 H7A 0.9700 . ? 
C7 H7B 0.9700 . ? 
C11 O2 1.4002(11) 4_575 ? 
C11 O2 1.4002(11) . ? 
C11 H11A 0.9600 . ? 
C11 H11B 0.9600 . ? 
C11 H11C 0.9577 . ? 
O2 O2 1.41(4) 4_575 ? 
O2 H2C 0.8500 . ? 
O2 H2D 0.8501 . ? 
  
loop_ 
 _geom_angle_atom_site_label_1 
 _geom_angle_atom_site_label_2 
 _geom_angle_atom_site_label_3 
 _geom_angle 
 _geom_angle_site_symmetry_1 
 _geom_angle_site_symmetry_3 
 _geom_angle_publ_flag 
Cl2 Hg Cl1 152.63(8) . . ? 
Cl2 Hg N1 101.00(9) . 4_575 ? 
Cl1 Hg N1 96.91(9) . 4_575 ? 
Cl2 Hg N1 101.00(9) . . ? 
Cl1 Hg N1 96.91(9) . . ? 
N1 Hg N1 97.64(16) 4_575 . ? 
C6 N2 C4 127.4(3) . . ? 
C6 N2 H2A 116.3 . . ? 
C4 N2 H2A 116.3 . . ? 
C5 N1 C1 118.7(4) . . ? 
C5 N1 Hg 116.9(3) . . ? 
C1 N1 Hg 123.8(3) . . ? 
O1 C6 N2 123.0(4) . . ? 
O1 C6 C7 124.6(4) . . ? 
N2 C6 C7 112.4(3) . . ? 
C4 C3 C2 118.4(4) . . ? 
C4 C3 H3A 120.8 . . ? 
C2 C3 H3A 120.8 . . ? 
C8 C9 C10 120.7(5) . . ? 
C8 C9 H9A 119.6 . . ? 
C10 C9 H9A 119.6 . . ? 
N1 C5 C4 122.9(4) . . ? 
N1 C5 H5A 118.5 . . ? 
C4 C5 H5A 118.5 . . ? 
C3 C4 C5 118.7(4) . . ? 
C3 C4 N2 124.6(4) . . ? 
C5 C4 N2 116.8(4) . . ? 
C9 C8 C10 118.7(4) . 3_567 ? 
C9 C8 C7 121.1(5) . . ? 
C10 C8 C7 120.2(5) 3_567 . ? 
C9 C10 C8 120.6(5) . 3_567 ? 
C9 C10 H10A 119.7 . . ? 
C8 C10 H10A 119.7 3_567 . ? 
N1 C1 C2 121.3(4) . . ? 
N1 C1 H1A 119.3 . . ? 
C2 C1 H1A 119.3 . . ? 
C3 C2 C1 120.0(4) . . ? 
C3 C2 H2B 120.0 . . ? 
C1 C2 H2B 120.0 . . ? 
C6 C7 C8 115.0(4) . . ? 
C6 C7 H7A 108.5 . . ? 
C8 C7 H7A 108.5 . . ? 
C6 C7 H7B 108.5 . . ? 
C8 C7 H7B 108.5 . . ? 
H7A C7 H7B 107.5 . . ? 
O2 C11 O2 60(2) 4_575 . ? 
O2 C11 H11A 146.0 4_575 . ? 
O2 C11 H11A 106.9 . . ? 
O2 C11 H11B 57.6 4_575 . ? 
O2 C11 H11B 112.8 . . ? 
H11A C11 H11B 109.5 . . ? 
O2 C11 H11C 106.6 4_575 . ? 
O2 C11 H11C 106.6 . . ? 
H11A C11 H11C 107.3 . . ? 
H11B C11 H11C 113.3 . . ? 
C11 O2 O2 59.8(11) . 4_575 ? 
C11 O2 H2C 108.6 . . ? 
O2 O2 H2C 100.2 4_575 . ? 
C11 O2 H2D 108.3 . . ? 
O2 O2 H2D 54.6 4_575 . ? 
  
_refine_diff_density_max    0.730 
_refine_diff_density_min   -0.747 
_refine_diff_density_rms    0.117 
  
_shelx_res_file 
; 
  
    12036_0m.res created by SHELXL-2014/7 
  
  
TITL 12036_0m in P2(1)/m 
CELL 0.71073   5.07050  20.66360  11.43200  90.0000  92.3088  90.0000 
ZERR    2.00   0.00010   0.00050   0.00030   0.0000   0.0018   0.0000 
LATT  1 
SYMM -X, 0.5+Y, -Z 
SFAC C H N O CL HG 
UNIT 42 44 8 6 4 2 
TEMP 23.000 
SIZE 0.05 0.10 0.30 
acta 
L.S. 8 
BOND  $H 
FMAP 2 
PLAN 20 
omit 0 2 0 
omit 1 1 0 
omit 0 0 1 
omit 0 2 2 
dfix 1.40 0.001 C11 O2 
WGHT    0.035900 
FVAR       0.13957 
HG    6    0.981764    0.750000    0.357704    10.50000    0.05276    0.04078 = 
         0.04192    0.00000    0.01478    0.00000 
CL1   5    1.188895    0.750000    0.547310    10.50000    0.04773    0.04857 = 
         0.05516    0.00000    0.00059    0.00000 
CL2   5    0.990599    0.750000    0.152797    10.50000    0.09675    0.09207 = 
         0.03772    0.00000    0.01399    0.00000 
O1    4    0.084525    0.549285    0.681932    11.00000    0.02122    0.11591 = 
         0.03455    0.01782   -0.00231   -0.00559 
N2    3    0.509966    0.572028    0.649595    11.00000    0.01988    0.05909 = 
         0.03489    0.01115   -0.00389   -0.00586 
AFIX  43 
H2A   2    0.666482    0.570981    0.681447    11.00000   -1.20000 
AFIX   0 
N1    3    0.677630    0.661426    0.390294    11.00000    0.03356    0.03991 = 
         0.03439    0.00524    0.00608    0.00061 
C6    1    0.311806    0.553159    0.717677    11.00000    0.02200    0.05191 = 
         0.03515    0.00698    0.00171   -0.00030 
C3    1    0.299355    0.572620    0.451681    11.00000    0.03486    0.03944 = 
         0.03538    0.00134    0.00635   -0.00578 
AFIX  43 
H3A   2    0.172252    0.542620    0.471869    11.00000   -1.20000 
AFIX   0 
C9    1    0.114241    0.455286    0.929079    11.00000    0.03964    0.07158 = 
         0.03174   -0.00348   -0.00376    0.00733 
AFIX  43 
H9A   2    0.190671    0.424630    0.881452    11.00000   -1.20000 
AFIX   0 
C5    1    0.675494    0.637303    0.498060    11.00000    0.02828    0.04344 = 
         0.03197    0.00180   -0.00014   -0.00219 
AFIX  43 
H5A   2    0.805145    0.650708    0.552619    11.00000   -1.20000 
AFIX   0 
C4    1    0.489055    0.593170    0.532606    11.00000    0.02584    0.03871 = 
         0.03027    0.00341    0.00019    0.00043 
C8    1    0.192434    0.518820    0.923235    11.00000    0.02722    0.08024 = 
         0.02148    0.00766   -0.00313   -0.00457 
C10   1   -0.076702    0.436438    1.004939    11.00000    0.04077    0.05546 = 
         0.04210    0.00741   -0.00603   -0.00764 
AFIX  43 
H10A  2   -0.127866    0.393263    1.007723    11.00000   -1.20000 
AFIX   0 
C1    1    0.493590    0.641727    0.311283    11.00000    0.04159    0.05182 = 
         0.03058    0.00481    0.00575    0.00393 
AFIX  43 
H1A   2    0.494395    0.658073    0.235503    11.00000   -1.20000 
AFIX   0 
C2    1    0.302043    0.597546    0.339904    11.00000    0.03436    0.05818 = 
         0.03253   -0.00587   -0.00571   -0.00002 
AFIX  43 
H2B   2    0.174978    0.584632    0.283763    11.00000   -1.20000 
AFIX   0 
C7    1    0.406081    0.539781    0.841853    11.00000    0.03178    0.11609 = 
         0.03726    0.02429   -0.00320   -0.01532 
AFIX  23 
H7A   2    0.489429    0.578595    0.873558    11.00000   -1.20000 
H7B   2    0.539695    0.506207    0.841028    11.00000   -1.20000 
AFIX   0 
C11   1    0.513784    0.750000    0.869701    10.50000    0.34066 
AFIX   3 
H11A  2    0.459814    0.725190    0.935581    10.50000   -1.50000 
H11B  2    0.565064    0.792600    0.895251    10.50000   -1.50000 
H11C  2    0.369664    0.750000    0.812911    10.50000   -1.50000 
AFIX   0 
O2    4    0.719739    0.715881    0.819833    10.50000    0.31172 
AFIX   3 
PART   1 
H2C   2    0.838609    0.708581    0.872743    10.25000   -1.20000 
PART   2 
H2D   2    0.785699    0.739711    0.767913    10.25000   -1.20000 
PART   0 
  
AFIX   0 
HKLF 4 
  
REM  12036_0m in P2(1)/m 
REM R1 =  0.0364 for    2395 Fo > 4sig(Fo)  and  0.0558 for all    3057 data 
REM    143 parameters refined using      1 restraints 
  
END 
  
WGHT      0.0338      0.0000 
  
REM Highest difference peak  0.730,  deepest hole -0.747,  1-sigma level  0.117 
Q1    1   0.8399  0.6769  0.7903  11.00000  0.05    0.73 
Q2    1   0.9575  0.7018  0.3566  11.00000  0.05    0.58 
Q3    1   0.5611  0.8073  0.9634  11.00000  0.05    0.57 
Q4    1   1.0249  0.7103  0.3484  11.00000  0.05    0.57 
Q5    1   0.3207  0.5133  0.8647  11.00000  0.05    0.51 
Q6    1   0.8278  0.7500  0.3618  10.50000  0.05    0.51 
Q7    1   0.4049  0.6926  0.7982  11.00000  0.05    0.45 
Q8    1   0.6932  0.7500  0.0784  10.50000  0.05    0.43 
Q9    1   1.0503  0.6833  0.8215  11.00000  0.05    0.42 
Q10   1   0.4022  0.7166  0.8800  11.00000  0.05    0.41 
Q11   1   0.9791  0.7500  0.2322  10.50000  0.05    0.40 
Q12   1   0.8543  0.7265  0.1204  11.00000  0.05    0.40 
Q13   1   0.3955  0.6221  0.3374  11.00000  0.05    0.40 
Q14   1   1.0009  0.7194  0.4227  11.00000  0.05    0.40 
Q15   1   0.6214  0.7500  0.3695  10.50000  0.05    0.39 
Q16   1   0.5035  0.7976  0.8907  11.00000  0.05    0.39 
Q17   1   0.9187  0.7500  0.0566  10.50000  0.05    0.38 
Q18   1   0.6720  0.8261  0.9092  11.00000  0.05    0.38 
Q19   1   0.7297  0.7296  0.8339  11.00000  0.05    0.37 
Q20   1   1.1427  0.7041  0.5384  11.00000  0.05    0.37 
; 
_shelx_res_checksum   46895 
  
_shelx_hkl_file 
; 
   1   0   0  241.84    6.73 
   1   0   0  242.79    7.02 
  -1   0   0  238.98    6.63 
   2   0   0  296.42    9.14 
  -2   0   0  292.69    8.34 
   2   0   0  292.24    8.56 
   3   0   0  100.51    4.62 
   3   0   0   98.78    3.94 
  -3   0   0  103.02    3.70 
  -4   0   0   65.64    3.06 
   4   0   0   61.14    4.11 
   4   0   0   67.57    3.43 
   5   0   0    0.63    1.58 
  -5   0   0    0.81    0.93 
  -6   0   0   16.96    2.20 
   6   0   0   13.59    3.20 
  -1  -1   0   -0.09    0.21 
   1  -1   0   -0.54    0.39 
   1  -1   0    0.18    0.31 
   1   1   0   -0.19    0.24 
  -1   1   0    0.18    0.23 
   1   1   0   -0.17    0.37 
   2  -1   0    0.36    0.42 
  -2  -1   0    0.74    0.37 
   2  -1   0   -0.21    0.55 
   2   1   0    1.18    0.71 
  -2   1   0   -0.26    0.28 
   2   1   0    0.38    0.43 
   3  -1   0   14.98    1.40 
  -3  -1   0   15.70    1.25 
   3  -1   0   16.42    1.89 
  -3   1   0   15.67    1.29 
   3   1   0   17.27    1.89 
   3   1   0   18.06    1.48 
   4  -1   0   22.70    2.63 
   4  -1   0   25.91    2.19 
  -4  -1   0   23.55    1.74 
   4   1   0   21.18    2.61 
  -4   1   0   23.45    1.85 
  -5  -1   0    4.81    1.18 
   5  -1   0    3.83    1.86 
  -5   1   0    2.86    1.10 
   5   1   0    3.89    1.98 
  -6  -1   0    0.42    1.14 
   6  -1   0    3.46    2.08 
   6   1   0    0.23    1.66 
  -6   1   0    1.16    1.06 
   0  -2   0  205.08    5.56 
   0   2   0  204.71    5.48 
   1  -2   0  482.94   13.29 
   1  -2   0  474.97   13.05 
  -1   2   0  475.30   12.88 
   1   2   0  487.00   12.92 
   1   2   0  480.11   13.17 
   2  -2   0  197.89    6.18 
   2  -2   0  192.31    6.62 
  -2  -2   0  203.09    5.89 
  -2   2   0  200.03    5.94 
   2   2   0  200.47    6.60 
   3  -2   0  133.32    5.65 
   3  -2   0  140.68    5.01 
  -3  -2   0  141.27    4.65 
  -3   2   0  140.11    4.69 
   3   2   0  128.12    5.51 
   4  -2   0   72.88    4.42 
   4  -2   0   66.71    3.45 
  -4  -2   0   69.33    3.10 
  -4   2   0   64.44    3.15 
   4   2   0   70.76    4.27 
   5  -2   0   40.30    3.08 
   5  -2   0   36.27    3.86 
  -5  -2   0   37.62    2.55 
  -5   2   0   40.96    2.71 
   5   2   0   38.23    3.71 
  -6  -2   0    7.39    1.66 
   6  -2   0    7.76    2.62 
  -6   2   0    8.76    1.84 
   6   2   0    7.48    2.76 
   0  -3   0   -0.91    0.18 
   0  -3   0   -0.58    0.26 
   0   3   0   -1.04    0.12 
   1  -3   0   75.57    2.62 
   1   3   0   76.63    2.44 
  -1   3   0   71.97    2.40 
   2  -3   0    2.53    0.67 
   2  -3   0    3.79    0.97 
  -2  -3   0    2.62    0.48 
   2   3   0    3.12    0.84 
  -2   3   0    1.35    0.46 
   3  -3   0   36.01    2.19 
  -3  -3   0   32.29    1.75 
   3  -3   0   30.50    2.40 
  -3   3   0   35.28    1.91 
   3   3   0   34.14    2.59 
  -4  -3   0   50.03    2.53 
   4  -3   0   49.66    2.98 
   4  -3   0   39.38    3.44 
  -4   3   0   44.92    2.52 
   4   3   0   53.14    3.79 
   5  -3   0   14.97    2.87 
   5  -3   0   15.21    2.16 
  -5  -3   0   10.36    1.49 
  -5   3   0   11.32    1.63 
   5   3   0    8.98    2.50 
   6  -3   0    2.74    2.01 
  -6  -3   0    0.05    1.02 
   6   3   0    0.83    2.12 
  -6   3   0    0.65    1.11 
   0  -4   0  577.76   15.82 
   0  -4   0  591.21   15.66 
   0   4   0  588.37   15.50 
   1  -4   0  910.32   24.56 
   1  -4   0  936.88   24.43 
  -1   4   0  909.65   24.15 
   1   4   0  875.99   24.16 
   1   4   0  920.57   24.31 
   2  -4   0  215.46    6.56 
  -2  -4   0  209.93    6.10 
   2  -4   0  207.60    6.96 
  -2   4   0  203.62    6.19 
   2   4   0  195.63    6.68 
   3  -4   0   72.71    3.88 
   3  -4   0   71.27    3.30 
  -3  -4   0   66.57    2.76 
  -3   4   0   68.41    2.88 
   3   4   0   72.87    3.71 
  -4  -4   0   30.06    1.98 
   4  -4   0   28.90    2.99 
   4  -4   0   30.19    2.35 
  -4   4   0   32.45    2.16 
   4   4   0   27.23    2.82 
   5  -4   0   47.04    3.39 
   5  -4   0   49.08    4.27 
  -5  -4   0   52.27    2.94 
   5   4   0   46.80    4.03 
  -5   4   0   48.28    3.00 
  -6  -4   0    2.40    1.22 
   6  -4   0    4.78    2.17 
   6  -4   0    1.93    1.54 
   6   4   0    1.67    2.11 
  -6   4   0    0.25    0.99 
   0  -5   0    0.05    0.55 
   0  -5   0   -0.77    0.31 
   0   5   0   -0.94    0.21 
   1  -5   0  148.87    4.77 
   1  -5   0  153.82    4.90 
   1   5   0  154.49    4.63 
  -1   5   0  150.41    4.50 
   1   5   0  146.47    4.58 
   2  -5   0   20.89    1.55 
   2  -5   0   20.43    1.72 
  -2   5   0   19.25    1.22 
   2   5   0   20.17    1.27 
   2   5   0   22.20    1.62 
   3  -5   0   12.93    1.57 
  -3  -5   0   15.16    1.18 
   3  -5   0   16.43    1.98 
  -3   5   0   13.00    1.28 
   3   5   0   13.16    1.73 
   4  -5   0    1.17    0.99 
   4  -5   0    3.34    1.59 
  -4  -5   0    0.59    0.70 
   4   5   0    0.99    1.24 
  -4   5   0    1.40    0.82 
   5  -5   0    8.14    1.81 
   5  -5   0   10.84    2.66 
  -5  -5   0    8.96    1.48 
   5   5   0    9.34    2.31 
  -5   5   0    8.49    1.49 
   6  -5   0    0.85    1.42 
   6  -5   0    2.35    2.12 
  -6  -5   0    1.86    1.17 
   6   5   0    6.94    2.40 
  -6   5   0   -0.16    1.03 
   0  -6   0  884.97   25.90 
   0  -6   0  992.90   25.63 
   0   6   0 1000.00   25.39 
  -1  -6   0  405.73   11.28 
   1  -6   0  406.74   11.52 
   1  -6   0  380.98   11.41 
   1   6   0  404.31   11.18 
   1   6   0  408.10   11.28 
  -1   6   0  411.34   11.12 
   2  -6   0  276.45    8.33 
   2  -6   0  269.96    8.67 
   2   6   0  258.52    7.89 
  -2   6   0  262.84    7.86 
   3  -6   0   80.97    3.67 
   3  -6   0   73.36    4.00 
  -3  -6   0   75.91    2.99 
   3   6   0   74.07    3.78 
  -3   6   0   76.09    3.15 
   4  -6   0   69.72    3.80 
  -4  -6   0   64.69    3.06 
   4  -6   0   65.51    4.35 
   4   6   0   67.67    4.16 
  -4   6   0   68.92    3.29 
  -5  -6   0    8.59    1.39 
   5  -6   0    7.99    1.88 
   5  -6   0    6.17    2.20 
   5   6   0    6.38    2.13 
  -5   6   0    5.47    1.40 
   6  -6   0    7.84    2.13 
  -6  -6   0    4.20    1.38 
   6  -6   0    6.10    2.45 
  -6   6   0    7.51    1.78 
   6   6   0    6.04    2.30 
   0  -7   0    0.10    0.62 
   0  -7   0   -0.59    0.32 
   0   7   0    0.26    0.26 
  -1  -7   0   -0.38    0.36 
   1  -7   0   -0.24    0.45 
   1  -7   0    0.00    0.44 
   1   7   0    0.61    0.36 
  -1   7   0    0.38    0.31 
   1   7   0    0.00    0.35 
   2  -7   0    6.95    1.33 
   2  -7   0    7.90    1.14 
  -2   7   0    7.91    0.93 
   2   7   0    7.86    1.12 
   2   7   0    8.85    0.95 
   3  -7   0   30.02    2.59 
  -3  -7   0   28.39    1.66 
   3  -7   0   31.41    2.23 
   3   7   0   29.05    2.37 
  -3   7   0   30.08    1.88 
   4  -7   0   15.87    1.98 
   4  -7   0   13.85    2.51 
  -4  -7   0   14.17    1.46 
  -4   7   0   13.27    1.66 
   4   7   0   16.90    2.30 
  -5  -7   0    5.20    1.23 
   5  -7   0    7.67    1.80 
   5  -7   0    7.26    2.27 
   5   7   0    7.32    2.15 
  -5   7   0    8.99    1.64 
   6  -7   0    1.79    1.63 
   6  -7   0    2.05    2.09 
   6   7   0    6.17    2.43 
  -6   7   0    3.83    1.38 
   0  -8   0  182.96    6.37 
   0  -8   0  198.30    5.88 
   0   8   0  186.14    5.53 
   1  -8   0  289.24    8.73 
  -1  -8   0  289.02    8.46 
   1  -8   0  289.02    8.70 
   1   8   0  306.37    8.30 
  -1   8   0  286.08    8.27 
   1   8   0  274.49    8.51 
   2  -8   0  126.60    5.00 
   2  -8   0  125.49    4.72 
   2   8   0  121.65    4.33 
   2   8   0  127.52    4.57 
  -2   8   0  123.35    4.27 
   3  -8   0   59.73    3.75 
   3  -8   0   56.12    3.16 
  -3   8   0   57.39    2.75 
   3   8   0   58.38    3.31 
   3   8   0   59.46    2.75 
   4  -8   0   47.76    3.21 
  -4  -8   0   41.01    2.37 
   4  -8   0   43.40    3.69 
   4   8   0   40.80    3.36 
  -4   8   0   43.38    2.64 
   5  -8   0   38.55    3.21 
   5  -8   0   36.63    3.87 
  -5  -8   0   32.83    2.43 
  -5   8   0   41.11    2.74 
   5   8   0   28.65    3.30 
   6  -8   0    9.46    2.87 
   6  -8   0    5.00    1.88 
  -6   8   0    5.98    1.61 
   6   8   0    8.46    2.76 
   0  -9   0   -0.23    0.44 
   0  -9   0   -0.31    0.67 
   0   9   0    0.05    0.32 
   1  -9   0    3.73    0.87 
  -1  -9   0    4.81    0.81 
   1  -9   0    3.96    0.87 
   1   9   0    3.70    0.60 
   1   9   0    3.53    0.79 
  -1   9   0    2.99    0.61 
   2  -9   0   -0.59    0.64 
   2  -9   0    0.47    0.75 
  -2  -9   0    0.82    0.56 
   2   9   0    0.98    0.65 
  -2   9   0    1.11    0.56 
   2   9   0    0.08    0.46 
   3  -9   0    8.13    1.76 
   3  -9   0    9.17    1.54 
   3   9   0   11.07    1.32 
  -3   9   0    9.65    1.21 
   4  -9   0   37.28    3.04 
   4  -9   0   41.79    3.59 
   4   9   0   42.14    3.21 
  -4   9   0   38.45    2.54 
   5  -9   0    4.67    1.62 
  -5  -9   0    4.17    1.14 
   5  -9   0   -1.28    1.66 
   5   9   0    4.01    1.79 
  -5   9   0    2.78    1.18 
   6  -9   0    3.22    2.41 
   6  -9   0   -0.64    1.45 
  -6   9   0    0.20    1.17 
   6   9   0   -1.28    1.69 
   0 -10   0  617.62   17.42 
   0  10   0  633.03   17.06 
   1 -10   0  285.47    8.88 
  -1 -10   0  302.75    8.70 
   1 -10   0  289.77    8.98 
  -1  10   0  282.51    8.36 
   1  10   0  276.19    8.73 
   1  10   0  298.16    8.33 
   2 -10   0  127.00    5.28 
  -2 -10   0  132.42    4.79 
   2 -10   0  131.15    5.18 
  -2  10   0  130.16    4.57 
   2  10   0  136.24    4.80 
   2  10   0  141.48    4.87 
   3 -10   0   77.19    4.25 
   3 -10   0   75.46    3.85 
   3  10   0   70.64    3.30 
  -3  10   0   79.33    3.36 
   3  10   0   78.59    3.87 
   4 -10   0   14.86    2.15 
   4 -10   0   19.55    2.72 
   4  10   0   17.66    2.46 
  -4  10   0   16.49    1.83 
   5 -10   0    8.91    2.15 
   5 -10   0    8.41    2.52 
  -5  10   0    8.35    1.65 
   5  10   0    5.31    1.97 
   6 -10   0    4.24    2.41 
   6 -10   0    4.94    1.92 
   6  10   0    6.94    2.60 
  -6  10   0    2.52    1.31 
   0 -11   0    0.74    0.57 
   0  11   0    0.39    0.41 
  -1 -11   0    1.45    0.63 
   1 -11   0    1.98    0.76 
   1 -11   0    1.41    0.76 
  -1  11   0    0.84    0.44 
   1  11   0    1.88    0.72 
   1  11   0    1.29    0.47 
  -2 -11   0    0.61    0.60 
   2 -11   0    0.32    0.77 
   2 -11   0    0.95    0.84 
  -2  11   0    0.75    0.57 
   2  11   0   -0.23    0.60 
   2  11   0    1.18    0.77 
  -3 -11   0    7.30    1.29 
   3 -11   0    9.14    1.65 
   3 -11   0    6.17    1.79 
   3  11   0    7.63    1.24 
   3  11   0    4.83    1.31 
  -3  11   0    8.03    1.21 
   4 -11   0    2.52    1.38 
   4 -11   0    5.60    1.85 
  -4  11   0    3.05    1.01 
   5 -11   0    0.98    1.73 
   5 -11   0    4.58    1.88 
  -5  11   0    2.76    1.26 
   5  11   0    1.91    1.79 
   6 -11   0    0.35    1.40 
   6 -11   0   -2.38    1.67 
   6  11   0    2.87    2.17 
  -6  11   0    3.96    1.50 
   0 -12   0  266.05    8.52 
   0  12   0  283.52    8.20 
  -1 -12   0  124.72    4.51 
   1 -12   0  128.60    4.91 
   1 -12   0  126.84    4.81 
   1  12   0  119.67    4.66 
  -1  12   0  127.05    4.25 
   1  12   0  125.70    4.07 
   2 -12   0   83.00    3.94 
  -2 -12   0   89.64    3.60 
   2 -12   0   80.63    4.05 
  -2  12   0   82.76    3.35 
   2  12   0   78.76    3.64 
   2  12   0   84.94    3.45 
   3 -12   0   43.41    3.08 
   3 -12   0   35.25    3.19 
  -3 -12   0   38.88    2.50 
   3  12   0   37.73    2.65 
   3  12   0   42.36    2.51 
  -3  12   0   38.07    2.32 
   4 -12   0   43.93    3.80 
   4 -12   0   42.76    3.33 
  -4  12   0   46.03    2.75 
   4  12   0   44.12    3.31 
   5 -12   0   12.00    2.78 
   5 -12   0    9.80    2.18 
   5  12   0    5.59    2.06 
  -5  12   0   12.58    1.94 
   6 -12   0    8.63    3.01 
   6 -12   0    6.91    2.36 
  -6  12   0    7.69    1.84 
   0 -13   0    1.49    0.72 
   0  13   0    0.73    0.49 
  -1 -13   0    1.25    0.70 
   1 -13   0    0.62    0.78 
   1 -13   0    0.97    0.86 
  -1  13   0    0.77    0.55 
   1  13   0    0.33    0.42 
   1  13   0   -1.38    0.50 
   2 -13   0    3.05    1.20 
  -2 -13   0    1.17    0.83 
   2 -13   0    2.80    1.11 
   2  13   0    2.28    0.83 
   2  13   0    3.73    1.01 
  -2  13   0    3.22    0.80 
   3 -13   0   15.43    2.22 
  -3 -13   0   13.40    1.66 
   3 -13   0   15.15    2.16 
  -3  13   0   10.09    1.39 
   3  13   0   13.20    1.62 
   3  13   0   11.57    1.67 
   4 -13   0   17.66    2.43 
  -4 -13   0   17.64    1.71 
   4 -13   0   16.82    2.75 
  -4 -13   0   24.52    2.27 
  -4  13   0   20.48    1.96 
   4  13   0   15.15    2.28 
   5 -13   0    0.96    1.69 
   5 -13   0    2.58    2.21 
  -5  13   0    4.30    1.42 
   0 -14   0  127.96    5.03 
   0  14   0  135.44    4.64 
  -1 -14   0  168.18    5.93 
   1 -14   0  169.49    6.33 
   1 -14   0  161.02    6.22 
  -1  14   0  172.07    5.62 
   1  14   0  181.71    6.26 
   1  14   0  174.68    5.33 
  -2 -14   0   53.65    2.87 
   2 -14   0   57.32    3.39 
   2 -14   0   54.42    3.29 
   2  14   0   55.64    3.18 
  -2  14   0   53.05    2.64 
   2  14   0   62.11    2.81 
  -3 -14   0   28.10    2.32 
   3 -14   0   37.08    3.20 
   3 -14   0   33.04    2.84 
   3  14   0   32.98    2.48 
  -3  14   0   32.00    2.17 
   4 -14   0   10.04    2.28 
   4 -14   0   12.15    2.24 
  -4 -14   0   10.46    1.52 
  -4  14   0   14.19    1.84 
   4  14   0   10.64    1.73 
   5 -14   0   16.19    2.90 
   5 -14   0   11.10    2.80 
  -5  14   0   16.08    2.20 
   0 -15   0    1.18    0.91 
   0  15   0   -0.17    0.57 
   1 -15   0   -0.31    0.80 
   1 -15   0    1.74    0.93 
  -1 -15   0    1.28    0.77 
   1  15   0    0.57    0.87 
  -1  15   0    0.15    0.59 
   2 -15   0    4.02    1.41 
   2 -15   0    3.35    1.31 
  -2 -15   0    3.75    1.08 
  -2  15   0    5.33    1.07 
   2  15   0    3.08    1.25 
   3 -15   0    4.93    1.54 
  -3 -15   0    7.23    1.42 
   3 -15   0    2.83    1.57 
  -3  15   0    4.59    1.14 
   3  15   0    3.42    1.25 
   4 -15   0    3.72    1.64 
   4 -15   0    3.82    1.89 
  -4  15   0    2.27    1.03 
   4  15   0    2.63    1.32 
   5 -15   0    4.77    2.19 
   5 -15   0    1.80    1.76 
  -5  15   0    2.35    1.27 
   0 -16   0  113.09    4.75 
   0  16   0  109.18    4.24 
   1 -16   0  113.50    5.08 
   1 -16   0  112.26    5.00 
  -1 -16   0  109.97    4.62 
  -1  16   0  115.45    4.30 
   1  16   0  115.91    4.86 
   2 -16   0   44.40    3.19 
   2 -16   0   49.95    3.31 
  -2 -16   0   44.42    2.65 
   2  16   0   47.80    3.22 
  -2  16   0   54.17    2.67 
   3 -16   0   28.45    3.05 
   3 -16   0   24.04    2.90 
  -3 -16   0   29.40    2.29 
   3  16   0   34.25    2.57 
  -3  16   0   25.91    2.05 
   4 -16   0   13.60    2.70 
   4 -16   0   17.10    2.61 
  -4  16   0   11.27    1.73 
   5 -16   0    9.32    2.77 
   5 -16   0    4.37    1.96 
  -5  16   0    6.81    1.71 
   0 -17   0    0.41    0.89 
   0  17   0    0.38    0.71 
  -1 -17   0    0.44    0.88 
   1 -17   0   -0.06    0.90 
   1  17   0    0.23    0.93 
  -1  17   0    0.91    0.69 
   2 -17   0    0.37    1.10 
  -2 -17   0    1.05    0.88 
   2 -17   0    1.24    1.10 
   2  17   0    0.57    0.97 
  -2  17   0   -0.41    0.62 
  -3 -17   0    5.30    1.30 
   3 -17   0    7.52    1.94 
   3 -17   0    5.23    1.70 
   3  17   0    7.05    1.57 
  -3  17   0    4.53    1.22 
   4 -17   0    2.71    1.80 
   4 -17   0    1.18    1.62 
  -4  17   0    2.85    1.19 
   5 -17   0    2.28    2.03 
   5 -17   0    3.88    2.22 
  -5  17   0   -0.47    1.10 
   0 -18   0   81.65    4.26 
   0  18   0   88.12    3.80 
  -1 -18   0   45.53    2.96 
   1 -18   0   40.94    3.06 
  -1  18   0   46.27    2.57 
   1  18   0   43.41    2.97 
   2 -18   0   29.47    2.83 
  -2 -18   0   37.82    2.59 
  -2  18   0   38.66    2.46 
   2  18   0   32.62    2.91 
   3 -18   0   13.04    2.53 
   3 -18   0    6.28    2.02 
  -3 -18   0   10.83    1.72 
  -3  18   0   12.06    1.81 
   3  18   0   10.85    1.98 
   4 -18   0   15.01    2.97 
   4 -18   0   13.14    2.69 
  -4  18   0   20.54    2.24 
   5 -18   0    5.40    2.55 
   5 -18   0    6.21    2.26 
  -5  18   0    7.98    1.75 
   0 -19   0    1.73    1.21 
   0  19   0    0.41    0.82 
  -1 -19   0    1.21    1.04 
   1 -19   0   -1.08    0.90 
   1  19   0    0.19    0.94 
  -1  19   0   -0.80    0.66 
   2 -19   0    1.40    1.39 
  -2 -19   0    4.19    1.26 
   2  19   0    0.18    1.12 
  -2  19   0    1.04    0.93 
   3 -19   0    0.43    1.46 
  -3 -19   0    2.09    1.14 
  -3  19   0    3.30    1.31 
   4 -19   0    9.44    2.36 
  -4  19   0    8.28    1.87 
   0 -20   0   68.67    3.99 
   0  20   0   65.07    3.46 
  -1 -20   0   33.38    2.69 
   1 -20   0   34.60    3.20 
   1  20   0   37.52    2.97 
  -1  20   0   37.91    2.49 
  -2 -20   0   26.38    2.45 
   2 -20   0   23.47    2.77 
   2  20   0   19.10    2.67 
  -2  20   0   26.21    2.25 
   3 -20   0   15.89    2.69 
  -3  20   0   11.38    1.91 
   4 -20   0   10.07    2.59 
  -4  20   0    6.44    1.84 
   0 -21   0    2.29    1.33 
   0  21   0    0.69    0.92 
  -1 -21   0   -1.62    1.06 
   1 -21   0    0.78    1.29 
   1  21   0   -0.29    1.07 
  -1  21   0    0.20    0.84 
  -2 -21   0   -0.16    0.96 
   2 -21   0    1.17    1.48 
   2  21   0    0.16    1.29 
  -2  21   0    0.43    0.88 
   3 -21   0    4.67    1.90 
  -3  21   0    4.10    1.45 
   4 -21   0    0.65    1.80 
  -4  21   0    0.95    1.32 
   0 -22   0   31.09    3.10 
   0  22   0   36.19    2.77 
  -1 -22   0   27.73    2.86 
   1 -22   0   24.32    3.02 
   1  22   0   29.38    2.79 
  -1  22   0   29.46    2.44 
  -2 -22   0   10.33    1.92 
   2 -22   0    6.70    2.10 
  -2  22   0   15.14    1.90 
   2  22   0    9.21    2.19 
   3 -22   0   10.27    2.65 
  -3  22   0    8.86    1.80 
   4 -22   0    1.11    1.76 
  -4  22   0    8.49    1.96 
   0 -23   0    0.17    1.17 
   0  23   0   -0.58    1.04 
   1 -23   0    1.60    1.49 
  -1 -23   0    1.00    1.32 
  -1  23   0    1.69    1.15 
   1  23   0    3.07    1.42 
   2 -23   0    0.34    1.55 
  -2 -23   0    0.35    1.18 
  -2  23   0    1.93    1.33 
   3 -23   0    0.61    1.82 
  -3  23   0    1.22    1.23 
   0 -24   0   19.36    2.89 
   0  24   0   20.88    2.53 
   1 -24   0   23.77    3.18 
  -1 -24   0   15.59    2.58 
  -1  24   0   18.93    2.44 
   1  24   0   24.76    2.84 
   2 -24   0    9.42    2.51 
  -2 -24   0    7.90    1.82 
  -2  24   0    9.81    1.80 
   3 -24   0    5.96    2.62 
  -3  24   0    7.74    1.79 
   0 -25   0    2.09    1.63 
   0  25   0    2.87    1.45 
  -1 -25   0    0.81    1.32 
   1 -25   0   -0.55    1.44 
  -1  25   0    1.80    1.12 
   1  25   0    1.38    1.59 
   2 -25   0    0.92    1.77 
  -2  25   0    2.15    1.38 
   0 -26   0   17.86    2.85 
   0  26   0   18.53    2.75 
   1 -26   0    8.03    2.35 
  -1 -26   0    8.73    2.18 
  -1  26   0    8.04    1.77 
   2 -26   0    6.29    2.37 
  -2  26   0    5.69    1.84 
   0 -27   0    0.17    1.71 
   0  27   0    1.92    1.48 
  -1 -27   0    0.09    1.43 
   1 -27   0    2.14    1.70 
  -1  27   0   -2.22    1.09 
   6   0  -1   30.08    4.04 
  -6   0   1   25.68    2.42 
   5   0  -1    5.01    1.96 
  -5   0   1    2.23    0.93 
   4   0  -1   97.33    5.26 
   4   0  -1  104.61    4.33 
  -4   0   1   99.58    3.94 
  -3   0   1  157.26    5.14 
   3   0  -1  166.19    6.40 
   3   0  -1  160.46    5.42 
   2   0  -1  111.14    4.29 
  -2   0   1  112.39    3.51 
   2   0  -1  110.12    3.67 
   1   0  -1   79.44    2.84 
   1   0  -1   80.68    2.43 
   0   0  -1  235.77    8.31 
   0   0   1  212.56    7.43 
   1   0   1   42.14    1.84 
  -1   0  -1   39.63    1.48 
   1   0   1   40.89    1.64 
   2   0   1    1.46    0.74 
  -2   0  -1    1.25    0.45 
   2   0   1    1.50    0.63 
   3   0   1    1.48    1.06 
  -3   0  -1    1.74    0.70 
   3   0   1    1.35    0.78 
   4   0   1    8.46    1.96 
  -4   0  -1    8.87    1.29 
   5   0   1    1.67    1.78 
  -5   0  -1    0.37    0.86 
  -6   0  -1    3.82    1.43 
   6   0   1    4.27    2.29 
   6  -1  -1    0.43    1.76 
  -6  -1   1    2.42    1.22 
   6   1  -1    3.99    2.31 
  -6   1   1    0.88    1.10 
  -5  -1   1    4.54    1.19 
   5  -1  -1    3.29    1.25 
   5  -1  -1    4.21    1.87 
  -5   1   1    4.50    1.22 
   5   1  -1    1.60    1.69 
   4  -1  -1    7.22    1.36 
  -4  -1   1    6.59    1.11 
   4  -1  -1    6.69    1.91 
  -4   1   1    5.92    1.07 
   4   1  -1    5.92    1.79 
  -3  -1   1   56.93    2.40 
   3  -1  -1   56.31    2.65 
   3  -1  -1   60.18    3.43 
  -3   1   1   59.98    2.48 
   3   1  -1   55.55    3.31 
   3   1  -1   58.81    2.63 
   2  -1  -1  231.71    6.68 
   2  -1  -1  224.64    7.32 
  -2   1   1  217.99    6.46 
   2   1  -1  222.71    6.56 
   2   1  -1  220.54    7.27 
   1  -1  -1  342.95    9.22 
   1  -1  -1  329.41    9.57 
  -1  -1   1  344.00    9.04 
  -1   1   1  339.47    9.34 
   1   1  -1  336.33    9.58 
   1   1  -1  337.96    9.07 
   0  -1   1  287.72    7.56 
   0  -1   1  269.01    8.32 
   0   1  -1  293.29    7.53 
   0   1  -1  286.98    7.56 
   1  -1   1  270.34    7.70 
  -1  -1  -1  275.96    7.53 
   1   1   1  265.95    7.63 
   1   1   1  272.15    7.83 
  -1   1  -1  275.62    7.53 
   2  -1   1  132.66    4.51 
  -2  -1  -1  137.78    4.29 
   2  -1   1  133.15    4.93 
   2   1   1  133.66    4.86 
  -2   1  -1  131.23    4.27 
  -3  -1  -1  176.43    5.73 
   3  -1   1  174.82    6.08 
   3  -1   1  167.70    6.63 
  -3   1  -1  179.76    5.77 
   3   1   1  169.65    6.59 
   4  -1   1   89.25    4.19 
  -4  -1  -1   88.91    3.80 
   4  -1   1   90.09    4.95 
  -4   1  -1   89.89    3.81 
   4   1   1   85.88    4.82 
  -5  -1  -1   15.94    1.94 
   5  -1   1   18.06    2.91 
   5   1   1   17.39    2.99 
  -5   1  -1   12.85    1.88 
   6  -1   1    6.62    2.48 
  -6  -1  -1    9.76    1.84 
  -6   1  -1    8.35    1.81 
   6   1   1    8.56    2.88 
  -6  -2   1    7.98    1.59 
   6  -2  -1    7.65    2.55 
  -6   2   1    9.12    1.67 
   6   2  -1    4.11    2.21 
   5  -2  -1   39.84    2.93 
  -5  -2   1   39.23    2.50 
   5  -2  -1   39.61    3.83 
   5   2  -1   37.08    3.69 
  -5   2   1   40.77    2.54 
   4  -2  -1   27.48    2.89 
  -4  -2   1   24.32    1.72 
   4  -2  -1   23.86    2.03 
   4   2  -1   22.35    2.70 
  -4   2   1   22.27    1.76 
  -3  -2   1   22.25    1.40 
   3  -2  -1   20.30    1.62 
   3  -2  -1   26.18    2.31 
   3   2  -1   26.60    2.29 
  -3   2   1   25.73    1.49 
  -2  -2   1   43.65    1.71 
   2  -2  -1   45.65    2.02 
   2  -2  -1   43.74    2.41 
   2   2  -1   45.67    2.39 
  -2   2   1   46.73    1.84 
   1  -2  -1  204.18    6.13 
   1  -2  -1  204.32    5.86 
  -1  -2   1  207.36    5.58 
   1   2  -1  207.10    6.15 
  -1   2   1  203.88    5.73 
   0  -2  -1  268.62    7.33 
   0  -2   1  251.44    8.00 
   0  -2   1  273.29    7.18 
   0   2  -1  276.56    7.07 
   0   2   1  264.46    7.24 
   1  -2   1  323.21    9.01 
   1  -2   1  325.40    9.30 
  -1   2  -1  317.61    8.81 
   1   2   1  317.17    8.92 
  -2  -2  -1   13.30    0.94 
   2  -2   1   12.40    1.12 
   2  -2   1   11.24    1.34 
  -2   2  -1   10.76    0.90 
   2   2   1   12.19    1.27 
  -3  -2  -1    8.03    1.00 
   3  -2   1    9.18    1.24 
   3  -2   1    9.19    1.69 
  -3   2  -1    8.14    1.03 
   3   2   1    8.57    1.56 
   4  -2   1    1.57    1.45 
   4  -2   1    0.15    0.92 
  -4  -2  -1    0.34    0.73 
  -4   2  -1   -0.12    0.77 
   4   2   1    0.78    1.32 
  -5  -2  -1    5.39    1.28 
   5  -2   1    4.90    2.07 
   5  -2   1    2.86    1.45 
   5   2   1    7.65    2.24 
  -5   2  -1    5.66    1.30 
  -6  -2  -1    0.65    1.07 
   6  -2   1    3.73    2.13 
  -6   2  -1    0.52    1.14 
   6   2   1    1.94    1.85 
   6  -3  -1    6.44    2.34 
   6  -3  -1    1.73    1.38 
  -6  -3   1    3.32    1.26 
   6   3  -1    4.84    2.30 
  -6   3   1    2.77    1.26 
   5  -3  -1    2.32    1.85 
  -5  -3   1    1.55    0.94 
   5  -3  -1    0.38    1.03 
   5   3  -1    1.51    1.57 
  -5   3   1    1.11    0.91 
   4  -3  -1    2.98    1.10 
   4  -3  -1    1.73    1.39 
  -4  -3   1    4.44    0.97 
   4   3  -1    3.95    1.66 
  -4   3   1    2.38    0.86 
   3  -3  -1   45.56    2.45 
   3  -3  -1   54.16    3.20 
  -3   3   1   50.59    2.29 
   3   3  -1   51.89    3.12 
  -2  -3   1  317.99    8.66 
   2  -3  -1  301.51    9.59 
   2  -3  -1  309.53    9.05 
  -2   3   1  305.51    8.78 
   2   3  -1  311.15    9.53 
   1  -3  -1  303.75    8.84 
   1  -3  -1  311.55    8.67 
   1   3  -1  314.08    8.35 
  -1   3   1  310.58    8.48 
   1   3  -1  303.64    8.84 
   0  -3   1  398.90   11.93 
   0  -3  -1  403.85   11.12 
   0  -3   1  428.35   11.02 
   0   3   1  402.20   11.01 
   0   3  -1  419.10   10.84 
   1  -3   1  258.31    7.61 
   1   3   1  254.47    7.26 
   1   3   1  255.31    7.25 
  -1   3  -1  244.83    7.07 
  -2  -3  -1  312.82    8.84 
   2  -3   1  311.53    9.21 
   2  -3   1  306.55    9.67 
  -2   3  -1  295.76    8.83 
   2   3   1  311.82    9.41 
   3  -3   1  110.11    5.00 
   3  -3   1  116.81    4.48 
  -3  -3  -1  105.00    3.93 
  -3   3  -1  113.26    4.09 
   3   3   1  103.49    4.72 
  -4  -3  -1   80.64    3.58 
   4  -3   1   82.31    4.07 
   4  -3   1   85.88    4.90 
  -4   3  -1   88.08    3.80 
   4   3   1   85.07    4.84 
   5  -3   1   16.69    2.46 
   5  -3   1   18.88    2.92 
  -5  -3  -1   16.44    1.93 
  -5   3  -1   17.61    2.09 
   5   3   1   19.41    2.89 
   6  -3   1    2.60    2.18 
  -6  -3  -1    2.18    1.18 
  -6   3  -1    0.76    1.09 
   6   3   1    1.55    1.86 
  -6  -4   1    3.92    1.24 
   6  -4  -1    2.89    1.48 
   6  -4  -1    5.84    2.51 
   6   4  -1    1.91    2.06 
  -6   4   1    4.17    1.37 
   5  -4  -1   39.95    3.01 
   5  -4  -1   31.69    3.70 
  -5  -4   1   41.35    2.49 
   5   4  -1   34.53    3.61 
  -5   4   1   41.32    2.69 
  -4  -4   1   32.26    2.27 
   4  -4  -1   32.78    2.46 
   4  -4  -1   24.92    2.90 
  -4   4   1   35.75    2.16 
   4   4  -1   32.80    3.06 
   3  -4  -1   59.41    2.81 
  -3  -4   1   49.44    2.24 
   3  -4  -1   55.37    3.34 
  -3   4   1   60.89    2.53 
   3   4  -1   59.49    3.33 
   2  -4  -1  137.96    5.02 
   2  -4  -1  128.23    4.48 
  -2  -4   1  133.53    4.03 
  -2   4   1  132.16    4.21 
   2   4  -1  127.84    4.79 
   1  -4  -1  504.92   13.73 
  -1  -4   1  492.51   13.26 
   1  -4  -1  492.24   13.59 
   1   4  -1  482.61   14.17 
  -1   4   1  489.30   13.35 
   1   4  -1  505.84   13.23 
   0  -4  -1    2.83    0.48 
   0  -4   1    3.61    0.51 
   0  -4   1    3.06    0.92 
   0   4  -1    3.17    0.31 
   0   4   1    3.22    0.45 
   1  -4   1  109.46    3.89 
   1  -4   1  108.65    3.67 
   1   4   1  110.71    3.50 
  -1   4  -1  113.24    3.44 
  -2  -4  -1    7.78    0.77 
   2  -4   1   10.45    1.11 
   2  -4   1    9.04    1.32 
  -2   4  -1    8.50    0.86 
   2   4   1    8.24    1.08 
   2   4   1    8.08    0.94 
   3  -4   1    0.10    0.71 
   3  -4   1    1.66    1.05 
  -3  -4  -1    1.01    0.61 
  -3   4  -1    1.13    0.61 
   3   4   1   -0.75    0.73 
  -4  -4  -1    0.07    0.72 
   4  -4   1    2.05    1.47 
   4  -4   1    1.02    1.02 
  -4   4  -1    1.00    0.79 
   4   4   1    1.27    1.34 
   5  -4   1    2.22    1.73 
  -5  -4  -1    3.25    1.20 
   5  -4   1    1.48    1.30 
  -5   4  -1    4.01    1.27 
   5   4   1    1.22    1.47 
   6  -4   1   -0.80    1.57 
  -6  -4  -1   -0.60    1.04 
   6   4   1   -0.63    1.82 
  -6   4  -1   -0.64    0.98 
   6  -5  -1   -2.27    1.00 
   6  -5  -1    1.98    1.97 
  -6   5   1   -0.64    1.00 
   6   5  -1    2.50    1.95 
   5  -5  -1    3.63    1.47 
   5  -5  -1    2.77    1.86 
  -5  -5   1    4.49    1.13 
   5   5  -1    2.69    1.84 
  -5   5   1    1.38    0.92 
   4  -5  -1   23.56    2.78 
   4  -5  -1   23.25    2.20 
  -4   5   1   19.30    1.75 
   4   5  -1   21.73    2.60 
   3  -5  -1   34.49    2.18 
   3  -5  -1   36.56    2.69 
  -3  -5   1   35.27    1.77 
   3   5  -1   36.73    2.59 
  -3   5   1   32.03    1.88 
   2  -5  -1   80.55    3.22 
  -2  -5   1   80.90    2.70 
   2  -5  -1   84.22    3.58 
  -2   5   1   80.95    2.92 
   2   5  -1   78.36    3.38 
   1  -5  -1  856.02   22.95 
   1  -5  -1  818.20   22.88 
  -1  -5   1  853.79   22.56 
  -1   5   1  859.53   22.62 
   1   5  -1  861.23   22.53 
   0  -5  -1   12.06    0.86 
   0  -5   1   10.56    1.36 
   0  -5   1   11.03    0.80 
   0   5  -1   13.79    0.62 
   0   5   1   12.60    0.75 
   1  -5   1  190.75    6.20 
   1  -5   1  194.88    5.98 
   1   5   1  196.05    5.93 
   1   5   1  198.44    5.69 
  -1   5  -1  194.21    5.67 
   2  -5   1  129.75    4.72 
   2  -5   1  135.21    5.15 
  -2   5  -1  131.55    4.36 
   2   5   1  136.10    4.55 
   3  -5   1  149.10    5.61 
  -3  -5  -1  148.41    5.05 
   3  -5   1  149.96    6.24 
   3   5   1  150.61    5.86 
  -3   5  -1  149.19    5.15 
   4  -5   1   28.94    3.05 
   4  -5   1   31.72    2.51 
  -4  -5  -1   29.29    2.06 
  -4   5  -1   30.64    2.14 
   4   5   1   30.38    2.83 
   5  -5   1   46.75    4.22 
   5  -5   1   45.98    3.38 
  -5  -5  -1   42.50    2.71 
   5   5   1   47.44    3.97 
  -5   5  -1   48.76    3.02 
   6  -5   1   11.48    2.49 
   6  -5   1    6.01    2.57 
  -6  -5  -1    9.37    1.77 
   6   5   1    8.17    2.60 
  -6   5  -1    9.16    1.87 
   6  -6  -1    8.93    2.84 
   6  -6  -1   15.33    2.59 
  -6   6   1   10.90    1.87 
   6   6  -1   11.01    3.03 
   5  -6  -1   18.24    2.43 
   5  -6  -1   19.68    3.08 
  -5   6   1   25.53    2.12 
   5   6  -1   20.26    3.00 
   4  -6  -1   58.86    3.30 
   4  -6  -1   52.43    3.94 
   4   6  -1   54.97    3.83 
  -4   6   1   55.27    2.88 
   3  -6  -1   30.20    2.54 
   3  -6  -1   34.48    2.18 
  -3  -6   1   30.36    1.61 
  -3   6   1   32.91    1.88 
   3   6  -1   32.08    2.44 
   2  -6  -1  140.80    5.16 
   2  -6  -1  131.50    4.79 
  -2   6   1  135.12    4.44 
   2   6  -1  133.74    4.33 
   2   6  -1  144.44    5.03 
   1  -6  -1   40.72    1.93 
   1  -6  -1   42.84    1.94 
  -1  -6   1   43.86    1.68 
   1   6  -1   43.88    1.70 
   1   6  -1   44.33    1.92 
  -1   6   1   43.68    1.70 
   0  -6  -1  218.05    6.48 
   0  -6   1  223.38    6.42 
   0  -6   1  208.01    7.49 
   0   6  -1  228.03    6.11 
   0   6   1  221.34    6.32 
   1  -6   1   55.73    2.53 
   1  -6   1   52.15    2.32 
  -1   6  -1   54.23    2.02 
   1   6   1   53.70    1.96 
   1   6   1   51.63    2.22 
   2  -6   1    1.63    0.90 
   2  -6   1    0.80    0.62 
   2   6   1    1.63    0.73 
   2   6   1    0.66    0.54 
  -2   6  -1    1.45    0.59 
  -3  -6  -1    5.05    0.92 
   3  -6   1    4.60    1.11 
   3  -6   1    6.05    1.60 
  -3   6  -1    5.06    0.93 
   3   6   1    3.61    1.22 
   4  -6   1   10.25    2.33 
   4  -6   1    9.97    1.85 
  -4  -6  -1   11.00    1.45 
   4   6   1   12.54    2.16 
  -4   6  -1   12.72    1.53 
   5  -6   1    0.33    1.48 
  -5  -6  -1   -0.44    0.75 
   5  -6   1    1.86    1.36 
   5   6   1   -0.11    1.45 
  -5   6  -1    0.48    0.97 
   6  -6   1   -0.94    1.36 
   6  -6   1   -0.75    1.68 
  -6  -6  -1    0.06    0.95 
   6   6   1   -0.35    1.54 
  -6   6  -1    0.51    1.24 
   6  -7  -1    0.95    1.96 
   6  -7  -1   -1.25    1.16 
  -6   7   1   -0.97    1.01 
   6   7  -1   -0.83    1.59 
   5  -7  -1    3.46    1.95 
   5  -7  -1    0.19    1.03 
  -5   7   1    2.56    1.02 
   5   7  -1    2.54    1.79 
  -4  -7   1    4.22    0.87 
   4  -7  -1    1.62    1.01 
   4  -7  -1    0.98    1.42 
  -4   7   1    1.33    0.87 
   4   7  -1    3.49    1.49 
   3  -7  -1   31.39    2.67 
   3  -7  -1   38.25    2.45 
  -3  -7   1   33.57    1.75 
  -3   7   1   38.68    2.09 
   3   7  -1   37.24    2.70 
   2  -7  -1   73.41    3.20 
   2  -7  -1   73.91    3.41 
  -2   7   1   77.35    2.87 
   2   7  -1   72.69    2.72 
  -1  -7   1  330.33    9.17 
   1  -7  -1  328.34    9.48 
   1  -7  -1  323.57    9.58 
  -1   7   1  328.53    9.19 
   1   7  -1  327.49    9.44 
   1   7  -1  324.06    9.23 
   0  -7   1  351.67   11.71 
   0  -7  -1  383.74   10.59 
   0  -7   1  382.03   10.51 
   0  -7  -1  358.00   10.20 
   0   7  -1  375.89   10.15 
   0   7   1  386.85   10.40 
   1  -7   1  138.89    4.79 
  -1  -7  -1  133.93    4.53 
   1  -7   1  133.93    4.57 
   1   7   1  134.07    4.05 
   1   7   1  129.80    4.50 
  -1   7  -1  135.54    4.20 
   2  -7   1  176.65    6.52 
   2  -7   1  188.57    6.22 
   2   7   1  176.79    5.90 
   2   7   1  182.27    5.99 
  -2   7  -1  180.65    5.74 
   3  -7   1  155.15    5.91 
  -3  -7  -1  153.06    5.22 
   3  -7   1  150.29    6.39 
   3   7   1  153.80    5.48 
  -3   7  -1  157.34    5.38 
   3   7   1  151.97    5.91 
   4  -7   1   62.02    4.25 
   4  -7   1   57.21    3.52 
  -4  -7  -1   56.39    2.88 
   4   7   1   56.66    3.73 
  -4   7  -1   58.54    3.11 
  -5  -7  -1   15.42    1.75 
   5  -7   1   15.65    2.94 
   5  -7   1   12.83    2.23 
  -5   7  -1   13.70    1.83 
   5   7   1   13.68    2.65 
   6  -7   1    4.27    2.32 
  -6  -7  -1    1.97    1.27 
   6  -7   1    5.04    2.03 
   6   7   1    0.53    1.75 
  -6   7  -1    3.31    1.37 
   6  -8  -1    4.17    2.69 
   6  -8  -1    3.11    1.61 
  -6   8   1    6.16    1.60 
   6   8  -1    8.25    2.80 
   5  -8  -1   22.48    3.27 
  -5  -8   1   19.80    1.80 
   5  -8  -1   19.45    2.61 
  -5   8   1   19.08    2.12 
   5   8  -1   19.86    3.24 
  -4  -8   1   11.05    1.30 
   4  -8  -1    9.42    2.32 
   4  -8  -1   10.86    1.89 
   4   8  -1   10.73    2.10 
  -4   8   1    9.49    1.36 
  -3  -8   1   31.62    1.69 
   3  -8  -1   34.70    2.72 
   3  -8  -1   33.97    2.37 
   3   8  -1   38.60    2.63 
  -3   8   1   33.83    1.96 
   2  -8  -1   85.81    3.66 
  -2  -8   1   84.20    3.21 
   2  -8  -1   90.78    3.88 
   2   8  -1   87.80    3.14 
  -2   8   1   92.69    3.28 
   2   8  -1   79.46    3.52 
  -1  -8   1  125.70    3.96 
   1  -8  -1  118.36    4.18 
   1  -8  -1  124.20    4.38 
   1   8  -1  126.10    4.16 
  -1   8   1  124.20    3.95 
   1   8  -1  122.37    4.04 
   0  -8  -1  135.46    4.42 
   0  -8  -1  130.97    4.15 
   0  -8   1  130.54    4.32 
   0  -8   1  126.60    5.45 
   0   8  -1  135.06    3.99 
   0   8   1  136.13    4.21 
   1  -8   1  108.21    4.17 
  -1  -8  -1  104.85    3.91 
   1  -8   1  106.48    3.94 
  -1   8  -1  108.57    3.55 
   1   8   1  110.02    3.36 
   1   8   1  109.78    3.94 
   2  -8   1    9.62    1.40 
   2  -8   1   10.66    1.33 
  -2   8  -1    7.92    0.93 
   2   8   1   10.46    1.16 
   2   8   1    8.66    1.11 
   3  -8   1    4.25    1.50 
   3  -8   1    9.08    1.45 
  -3  -8  -1    6.99    1.05 
   3   8   1    7.11    1.19 
  -3   8  -1    6.12    1.08 
   4  -8   1    2.87    1.38 
  -4  -8  -1    4.17    1.01 
   4  -8   1    2.76    1.60 
  -4   8  -1    4.49    1.11 
   4   8   1    3.31    1.55 
  -5  -8  -1    1.69    1.00 
   5  -8   1   -0.08    1.08 
   5  -8   1    2.11    1.77 
  -5   8  -1    0.00    0.96 
   5   8   1    1.79    1.60 
   6  -8   1    1.23    1.58 
   6  -8   1   -1.26    1.81 
  -6  -8  -1    1.20    1.17 
   6   8   1    3.80    1.98 
  -6   8  -1    1.13    1.19 
   6  -9  -1    1.14    1.97 
   6  -9  -1    1.74    1.70 
   6   9  -1    3.68    1.96 
  -6   9   1    2.60    1.22 
   5  -9  -1    0.47    1.66 
   5  -9  -1    0.78    1.17 
   5   9  -1   -0.32    1.39 
  -5   9   1    0.38    1.00 
   4  -9  -1    7.64    2.19 
  -4  -9   1    7.47    1.16 
   4  -9  -1    7.34    1.73 
   4   9  -1    8.88    2.06 
  -4   9   1    7.03    1.26 
   3  -9  -1   26.22    2.26 
  -3  -9   1   26.93    1.58 
   3  -9  -1   26.42    2.62 
  -3   9   1   31.95    1.89 
   3   9  -1   25.34    2.22 
   2  -9  -1  243.35    8.07 
  -2  -9   1  249.59    7.56 
   2  -9  -1  246.04    8.22 
  -2   9   1  250.60    7.55 
   2   9  -1  242.67    7.48 
   2   9  -1  256.67    8.05 
  -1  -9   1   57.02    2.27 
   1  -9  -1   54.58    2.63 
   1  -9  -1   59.03    2.47 
   1   9  -1   57.57    2.40 
   1   9  -1   58.66    2.42 
  -1   9   1   57.74    2.25 
   0  -9  -1  180.66    5.80 
   0  -9   1  179.51    7.01 
   0  -9   1  187.88    5.79 
   0   9  -1  180.72    5.35 
   0   9   1  181.57    5.57 
  -1  -9  -1  156.34    5.26 
   1  -9   1  156.14    5.54 
   1  -9   1  151.78    5.30 
   1   9   1  157.98    4.57 
   1   9   1  154.28    5.30 
  -1   9  -1  154.24    4.84 
   2  -9   1  118.51    4.64 
   2  -9   1  111.86    4.84 
   2   9   1  116.73    4.41 
  -2   9  -1  114.05    4.07 
   2   9   1  112.32    4.16 
   3  -9   1   38.41    3.07 
   3  -9   1   42.12    2.85 
   3   9   1   41.25    2.69 
   3   9   1   44.49    2.51 
  -3   9  -1   39.91    2.28 
   4  -9   1   58.45    4.29 
   4  -9   1   65.57    4.00 
  -4  -9  -1   68.58    3.20 
   4   9   1   66.84    3.96 
  -4   9  -1   60.60    3.23 
  -5  -9  -1    6.29    1.43 
   5  -9   1    8.48    2.49 
   5  -9   1    7.47    2.06 
   5   9   1    8.89    2.27 
  -5   9  -1    7.88    1.57 
   6  -9   1    5.39    2.57 
  -6  -9  -1    4.80    1.50 
   6  -9   1    8.20    2.34 
  -6   9  -1    5.20    1.55 
   6   9   1    4.61    2.17 
   6 -10  -1    9.64    2.33 
   6 -10  -1    5.02    2.58 
  -6  10   1    7.68    1.77 
   6  10  -1    7.40    2.55 
   5 -10  -1   14.08    3.12 
   5 -10  -1   15.55    2.62 
   5  10  -1   12.51    2.65 
  -5  10   1   14.99    1.97 
  -4 -10   1   43.46    2.32 
   4 -10  -1   46.53    3.79 
   4 -10  -1   42.74    3.15 
   4  10  -1   43.61    3.35 
  -4  10   1   48.84    2.78 
   3 -10  -1   57.39    3.28 
  -3 -10   1   60.49    2.84 
   3 -10  -1   66.75    3.80 
  -3 -10   1   53.94    2.44 
   3  10  -1   57.28    2.69 
  -3  10   1   58.37    2.78 
  -2 -10   1   26.50    1.61 
   2 -10  -1   25.13    1.96 
   2 -10  -1   23.11    2.04 
   2  10  -1   28.06    1.91 
   2  10  -1   26.92    1.60 
  -2  10   1   25.71    1.58 
   1 -10  -1  165.20    5.46 
   1 -10  -1  165.69    5.77 
  -1 -10   1  164.65    5.29 
   1  10  -1  164.03    5.45 
   1  10  -1  169.98    5.41 
  -1  10   1  175.91    5.27 
   0 -10   1  113.95    4.10 
   0 -10  -1  116.34    4.18 
   0  10   1  120.30    3.95 
   0  10  -1  114.69    3.71 
   1 -10   1    5.49    1.10 
  -1 -10  -1    4.47    0.87 
   1 -10   1    5.44    1.00 
   1  10   1    3.80    0.92 
   1  10   1    4.19    0.56 
  -1  10  -1    8.48    0.80 
  -2 -10  -1    1.88    0.85 
   2 -10   1    1.71    1.09 
   2 -10   1    1.45    0.86 
   2  10   1    1.35    0.66 
  -2  10  -1    1.63    0.67 
   2  10   1    1.68    0.78 
   3 -10   1    4.51    1.57 
   3 -10   1    3.10    1.12 
   3  10   1    3.04    1.13 
   3  10   1    2.17    0.88 
  -3  10  -1    3.79    0.94 
   4 -10   1   -1.18    1.25 
   4 -10   1   -0.19    0.95 
  -4 -10  -1   -0.24    0.60 
  -4  10  -1    0.80    0.84 
  -5 -10  -1    1.63    1.04 
   5 -10   1    0.82    1.90 
   5 -10   1    0.47    1.37 
  -5  10  -1    2.15    1.12 
   5  10   1    2.33    1.69 
   6 -10   1    1.49    1.73 
   6 -10   1    1.90    2.37 
   6  10   1    0.81    1.71 
  -6  10  -1    1.79    1.37 
   6 -11  -1   -1.24    1.87 
   6 -11  -1    0.41    1.54 
  -6  11   1    0.15    1.02 
   6  11  -1    0.53    1.91 
   5 -11  -1    1.72    1.59 
   5 -11  -1    4.44    2.20 
  -5  11   1    5.76    1.43 
   5  11  -1    2.83    1.68 
   4 -11  -1    0.66    1.09 
   4 -11  -1    0.48    1.33 
  -4 -11   1    1.66    0.74 
  -4  11   1    1.29    0.84 
   4  11  -1    1.63    1.24 
   3 -11  -1   17.73    2.36 
  -3 -11   1   16.89    1.56 
   3 -11  -1   15.18    1.92 
  -3  11   1   16.44    1.52 
   3  11  -1   15.25    1.44 
   3  11  -1   20.70    2.08 
   2 -11  -1   63.91    3.31 
   2 -11  -1   70.21    3.49 
  -2 -11   1   66.45    2.86 
  -2  11   1   69.22    2.87 
   2  11  -1   68.96    3.17 
   2  11  -1   70.98    2.97 
   1 -11  -1  133.31    5.03 
  -1 -11   1  137.31    4.59 
   1 -11  -1  132.51    4.68 
  -1  11   1  142.73    4.52 
   1  11  -1  135.34    4.73 
   1  11  -1  133.08    4.58 
   0 -11   1  134.31    4.76 
   0 -11  -1  139.78    4.88 
   0  11  -1  134.62    4.32 
   0  11   1  134.41    4.52 
   1 -11   1   90.10    3.79 
   1 -11   1   95.29    4.06 
  -1 -11  -1   89.76    3.63 
   1  11   1   93.34    3.77 
  -1  11  -1   84.96    3.17 
   1  11   1   89.47    2.83 
   2 -11   1   66.94    3.44 
   2 -11   1   67.79    3.67 
  -2 -11  -1   67.29    3.20 
  -2  11  -1   69.70    2.92 
   2  11   1   71.10    3.37 
   2  11   1   69.24    2.91 
   3 -11   1   91.00    4.38 
   3 -11   1   89.67    4.83 
  -3  11  -1   92.51    3.83 
   3  11   1   85.40    4.04 
   3  11   1   91.24    4.08 
  -4 -11  -1   38.63    2.50 
   4 -11   1   41.93    3.91 
   4 -11   1   41.15    3.23 
  -4  11  -1   41.14    2.67 
   4  11   1   50.17    3.39 
   5 -11   1   14.56    3.20 
   5 -11   1   13.02    2.38 
  -5 -11  -1   13.17    1.86 
  -5  11  -1   17.13    2.21 
   5  11   1   14.93    2.62 
   6 -11   1    3.89    2.28 
   6 -11   1    0.96    1.75 
  -6  11  -1    4.10    1.57 
   6 -12  -1   12.46    3.52 
   6 -12  -1    4.43    2.19 
  -6  12   1    5.84    1.73 
   6  12  -1    9.00    2.64 
   5 -12  -1    7.83    2.06 
   5 -12  -1   10.96    2.71 
  -5  12   1    6.15    1.42 
   5  12  -1   11.23    2.67 
   4 -12  -1   23.69    2.51 
  -4 -12   1   14.58    2.26 
   4 -12  -1   17.44    2.85 
  -4  12   1   18.01    1.82 
   3 -12  -1   14.85    2.14 
  -3 -12   1   17.02    1.59 
   3 -12  -1   18.93    2.28 
  -3  12   1   17.09    1.57 
   3  12  -1   15.52    1.52 
   3  12  -1   13.58    1.87 
  -2 -12   1   43.37    2.27 
   2 -12  -1   48.77    2.89 
   2 -12  -1   44.77    2.80 
  -2  12   1   47.12    2.28 
   2  12  -1   44.01    2.50 
   2  12  -1   44.24    2.36 
   1 -12  -1   37.33    2.06 
  -1 -12   1   35.76    1.92 
   1 -12  -1   34.83    2.28 
  -1  12   1   35.95    1.82 
   1  12  -1   35.18    2.07 
   1  12  -1   35.21    1.87 
   0 -12   1  142.36    5.05 
   0 -12  -1  141.79    5.10 
   0  12   1  138.09    4.77 
   0  12  -1  140.86    4.54 
  -1 -12  -1   24.68    1.79 
   1 -12   1   25.67    2.13 
   1 -12   1   27.96    2.00 
   1  12   1   28.75    1.18 
   1  12   1   30.46    2.05 
  -1  12  -1   28.22    1.57 
  -2 -12  -1    9.40    1.44 
   2 -12   1    7.41    1.42 
   2 -12   1    6.79    1.51 
   2  12   1   10.11    1.49 
  -2  12  -1    7.41    1.05 
   2  12   1    7.21    1.05 
   3 -12   1   -0.59    1.15 
  -3 -12  -1    2.46    1.03 
   3 -12   1    2.21    1.10 
  -3  12  -1    2.21    0.89 
   3  12   1    2.92    1.09 
   3  12   1    1.11    0.97 
  -4 -12  -1    5.51    1.24 
   4 -12   1    3.13    1.71 
   4 -12   1    4.80    1.63 
  -4  12  -1    2.80    1.08 
   4  12   1    2.04    1.24 
  -5 -12  -1    1.06    0.97 
   5 -12   1    2.34    1.86 
   5 -12   1   -0.95    1.37 
  -5  12  -1   -1.16    0.91 
   6 -12   1    2.10    2.32 
   6 -12   1   -0.89    1.54 
  -6  12  -1   -0.12    1.12 
   5 -13  -1    0.47    1.75 
   5 -13  -1   -0.07    1.41 
   5  13  -1   -0.30    1.25 
  -5  13   1    0.43    0.96 
   4 -13  -1    0.87    1.34 
   4 -13  -1    2.93    1.67 
  -4  13   1    3.68    1.16 
   3 -13  -1   32.48    2.79 
   3 -13  -1   37.23    3.09 
  -3 -13   1   36.67    2.24 
   3  13  -1   40.65    2.77 
  -3  13   1   34.11    2.21 
   3  13  -1   35.38    2.24 
  -2 -13   1   31.86    1.97 
   2 -13  -1   35.63    2.48 
   2 -13  -1   35.05    2.60 
   2  13  -1   36.76    2.21 
  -2  13   1   34.57    1.98 
   2  13  -1   33.06    2.12 
   1 -13  -1   99.92    4.25 
  -1 -13   1   94.30    3.73 
   1 -13  -1   93.34    3.73 
   1  13  -1   96.68    3.87 
  -1  13   1   92.54    3.52 
   1  13  -1   92.31    3.53 
   0 -13   1  123.89    4.70 
   0 -13  -1  116.16    4.66 
   0  13   1  124.88    3.73 
   0  13   1  124.92    4.40 
   0  13  -1  123.31    4.16 
   1 -13   1   76.14    3.58 
  -1 -13  -1   78.49    3.41 
   1 -13   1   72.63    3.78 
  -1  13  -1   73.38    2.87 
   1  13   1   71.89    2.37 
   1  13   1   71.83    3.45 
   2 -13   1   63.37    3.43 
   2 -13   1   64.89    3.72 
  -2 -13  -1   56.69    3.06 
   2  13   1   60.86    3.36 
  -2  13  -1   60.67    2.82 
   2  13   1   58.17    2.60 
  -3 -13  -1   77.27    3.88 
   3 -13   1   83.49    4.79 
   3 -13   1   73.12    4.11 
   3  13   1   73.69    3.85 
  -3  13  -1   72.06    3.49 
   3  13   1   79.34    5.10 
  -4 -13  -1   20.76    1.96 
   4 -13   1   20.67    3.23 
   4 -13   1   23.55    2.90 
  -4 -13  -1   23.14    2.32 
   4  13   1   23.16    2.29 
  -4  13  -1   22.05    2.17 
   5 -13   1    0.30    1.48 
   5 -13   1    5.70    2.32 
  -5 -13  -1    3.66    1.23 
  -5  13  -1    2.65    1.20 
   5 -14  -1   11.19    2.88 
   5 -14  -1   11.98    2.46 
  -5  14   1   15.57    1.99 
   4 -14  -1    7.90    2.03 
   4 -14  -1    7.54    2.21 
   4  14  -1   12.93    2.35 
  -4  14   1   16.03    1.89 
   3 -14  -1   24.70    2.76 
   3 -14  -1   28.44    2.79 
  -3 -14   1   28.18    2.07 
  -3  14   1   23.21    1.93 
   3  14  -1   23.02    1.92 
   3  14  -1   25.92    2.31 
   2 -14  -1   39.25    2.71 
  -2 -14   1   43.45    2.30 
   2 -14  -1   35.51    2.71 
   2  14  -1   38.84    2.45 
   2  14  -1   39.35    2.36 
  -2  14   1   38.69    2.23 
  -1 -14   1   87.43    3.61 
   1 -14  -1   80.83    3.56 
   1 -14  -1   85.20    4.05 
   1  14  -1   80.00    3.28 
   1  14  -1   89.61    3.75 
  -1  14   1   90.07    3.42 
   0 -14   1   30.54    2.13 
   0 -14  -1   32.59    2.26 
   0  14   1   31.31    1.96 
   0  14  -1   37.61    1.88 
   1 -14   1   36.92    2.46 
   1 -14   1   33.30    2.66 
  -1 -14  -1   33.24    2.22 
   1  14   1   35.19    2.39 
  -1  14  -1   31.57    1.77 
  -2 -14  -1    5.43    1.26 
   2 -14   1    5.96    1.44 
   2 -14   1    7.63    1.72 
  -2  14  -1    7.17    1.14 
   2  14   1    5.11    1.39 
   3 -14   1    0.19    1.01 
   3 -14   1   -0.03    1.36 
  -3 -14  -1   -0.22    0.85 
   3  14   1   -1.63    0.77 
  -3  14  -1   -0.24    0.71 
   4 -14   1   -0.19    1.27 
  -4 -14  -1    2.20    1.20 
  -4 -14  -1    3.07    1.11 
   4 -14   1    1.22    1.62 
  -4  14  -1    0.28    0.87 
   4  14   1    2.23    1.12 
   5 -14   1    2.59    2.10 
   5 -14   1   -0.84    1.48 
  -5  14  -1    1.09    1.10 
   5 -15  -1   -0.74    1.56 
   5 -15  -1    0.22    1.70 
  -5  15   1   -0.11    1.04 
   4 -15  -1    1.13    1.35 
   4 -15  -1    4.89    1.83 
  -4  15   1    1.76    1.07 
  -3 -15   1    5.38    1.18 
   3 -15  -1    7.39    1.72 
   3 -15  -1    6.21    1.68 
  -3  15   1    7.42    1.30 
   3  15  -1    7.02    1.36 
   2 -15  -1   49.70    3.24 
  -2 -15   1   50.65    2.67 
   2 -15  -1   49.03    3.16 
  -2  15   1   48.92    2.61 
   2  15  -1   52.89    3.04 
   2  15  -1   49.39    2.99 
  -1 -15   1   86.24    3.72 
   1 -15  -1   87.45    4.15 
   1 -15  -1   90.07    3.84 
   1  15  -1   84.57    3.86 
   1  15  -1   88.55    3.45 
  -1  15   1   89.36    3.59 
   0 -15   1   42.46    2.66 
   0 -15  -1   42.58    2.68 
   0  15  -1   43.70    2.20 
   0  15   1   41.24    2.33 
  -1 -15  -1   37.73    2.47 
   1 -15   1   48.39    3.29 
   1 -15   1   43.44    2.79 
   1  15   1   44.83    2.81 
  -1  15  -1   44.48    2.21 
   2 -15   1   40.42    3.12 
   2 -15   1   40.90    3.15 
  -2 -15  -1   44.75    2.76 
   2  15   1   45.41    3.15 
  -2  15  -1   44.30    2.37 
   3 -15   1   29.69    2.92 
   3 -15   1   24.22    3.04 
  -3 -15  -1   28.32    2.42 
  -3  15  -1   26.88    2.17 
   3  15   1   33.25    2.69 
   4 -15   1   22.93    3.04 
   4 -15   1   20.73    3.06 
  -4 -15  -1   23.44    2.47 
  -4 -15  -1   20.19    2.04 
  -4  15  -1   19.92    2.07 
   4  15   1   20.60    2.28 
   5 -15   1    6.36    2.16 
   5 -15   1   11.44    3.08 
  -5  15  -1   13.35    2.04 
   5 -16  -1   11.22    2.59 
   5 -16  -1   11.65    2.86 
  -5  16   1    6.83    1.63 
   4 -16  -1   11.47    2.35 
   4 -16  -1   16.06    2.63 
  -4  16   1   17.47    2.01 
  -3 -16   1   11.44    1.60 
   3 -16  -1   15.84    2.51 
   3 -16  -1   16.05    2.38 
   3  16  -1   12.59    2.28 
  -3  16   1   12.12    1.58 
   2 -16  -1   20.46    2.25 
  -2 -16   1   21.79    1.82 
   2 -16  -1   23.01    2.39 
   2  16  -1   21.68    2.18 
  -2  16   1   25.40    1.92 
   1 -16  -1   42.88    2.93 
  -1 -16   1   45.42    2.64 
  -1  16   1   44.43    2.43 
   1  16  -1   45.10    2.71 
   0 -16   1   32.00    2.33 
   0 -16  -1   30.42    2.30 
   0  16   1   27.71    1.93 
   0  16  -1   28.99    1.87 
   1 -16   1   19.96    2.40 
   1 -16   1   15.21    1.90 
  -1 -16  -1   16.86    1.84 
  -1  16  -1   14.88    1.34 
   1  16   1   13.77    1.88 
   2 -16   1    2.38    1.34 
   2 -16   1    2.05    1.21 
  -2 -16  -1    2.47    1.08 
   2  16   1    1.30    1.17 
  -2  16  -1   -0.15    0.65 
   3 -16   1    4.18    1.56 
   3 -16   1    1.81    1.61 
  -3 -16  -1    1.25    1.03 
   3  16   1    2.03    1.28 
  -3  16  -1    1.17    0.96 
  -4 -16  -1    0.80    1.07 
   4 -16   1   -0.97    1.16 
   4 -16   1   -0.65    1.36 
   4  16   1    1.18    1.12 
  -4  16  -1    0.80    1.03 
   5 -16   1   -0.82    1.41 
   5 -16   1    0.65    2.14 
  -5  16  -1    0.43    1.05 
   5 -17  -1    1.50    2.21 
   5 -17  -1    0.29    1.81 
  -5  17   1    0.94    1.05 
   4 -17  -1    0.79    1.50 
   4 -17  -1   -0.69    1.27 
  -4  17   1    0.49    1.19 
   3 -17  -1    9.09    2.04 
   3 -17  -1    6.28    1.82 
  -3  17   1   10.10    1.53 
  -2 -17   1   22.82    1.98 
   2 -17  -1   24.03    2.50 
  -2  17   1   23.32    1.86 
   2  17  -1   21.33    2.23 
   1 -17  -1   37.32    2.87 
  -1 -17   1   46.78    2.81 
  -1  17   1   47.50    2.50 
   1  17  -1   43.62    2.80 
   0 -17  -1   36.72    2.67 
   0 -17   1   42.40    2.82 
   0  17   1   38.98    2.35 
   0  17  -1   36.41    2.20 
   1 -17   1   43.52    3.47 
  -1 -17  -1   42.24    2.83 
   1 -17   1   38.18    2.97 
  -1  17  -1   43.61    2.35 
   1  17   1   44.41    2.97 
  -2 -17  -1   45.26    2.96 
   2 -17   1   50.16    3.58 
   2 -17   1   46.58    3.53 
   2  17   1   39.87    3.31 
  -2  17  -1   53.16    2.75 
  -3 -17  -1   34.30    2.74 
   3 -17   1   40.04    3.66 
   3 -17   1   32.78    3.14 
  -3  17  -1   41.09    2.56 
   3  17   1   33.89    3.02 
   4 -17   1   15.28    3.08 
   4 -17   1    9.92    2.26 
   4  17   1   12.64    2.19 
  -4  17  -1   13.02    2.00 
   5 -17   1    6.81    2.34 
   5 -17   1    7.46    2.72 
  -5  17  -1    6.82    1.64 
   5 -18  -1    3.65    2.17 
   5 -18  -1    3.67    2.16 
  -5  18   1    5.48    1.90 
   4 -18  -1    2.60    1.71 
   4 -18  -1   10.71    2.51 
  -4  18   1    5.09    1.51 
   3 -18  -1    9.46    2.11 
  -3  18   1   12.39    1.88 
  -2 -18   1   20.53    1.98 
   2 -18  -1   23.70    2.70 
   2  18  -1   19.07    2.33 
  -2  18   1   25.03    1.99 
  -1 -18   1   20.66    2.10 
   1 -18  -1   15.48    2.13 
   1  18  -1   15.62    1.96 
  -1  18   1   18.39    1.69 
   0 -18  -1   38.52    2.95 
   0 -18   1   43.05    2.96 
   0  18  -1   39.85    2.41 
   0  18   1   40.58    2.53 
  -1 -18  -1   21.29    2.20 
   1 -18   1   12.91    1.95 
  -1  18  -1   14.22    1.53 
   1  18   1   14.20    2.03 
  -2 -18  -1    0.93    1.05 
   2 -18   1    3.91    1.55 
   2 -18   1    1.67    1.32 
   2  18   1    1.28    1.40 
  -2  18  -1    3.25    1.01 
   3 -18   1    0.96    1.41 
  -3 -18  -1    0.35    1.05 
   3 -18   1    0.17    1.31 
   3  18   1    0.90    1.20 
  -3  18  -1    2.04    1.13 
   4 -18   1    1.91    1.94 
   4 -18   1    3.05    1.73 
  -4  18  -1    3.79    1.25 
   5 -18   1   -1.23    1.69 
   5 -18   1    1.77    2.19 
  -5  18  -1    1.57    1.29 
   4 -19  -1    4.24    2.04 
  -4  19   1    1.30    1.21 
   3 -19  -1    3.41    1.89 
  -3  19   1    7.01    1.54 
  -2 -19   1   30.40    2.39 
   2 -19  -1   27.82    2.85 
   2  19  -1   24.34    2.63 
  -2  19   1   32.71    2.40 
  -1 -19   1   31.66    2.58 
   1 -19  -1   24.94    2.65 
   1  19  -1   33.46    2.59 
  -1  19   1   32.47    2.25 
   0 -19  -1   31.40    2.73 
   0 -19   1   33.85    2.72 
   0  19   1   37.15    2.58 
   0  19  -1   36.85    2.36 
   1 -19   1   19.73    2.31 
  -1 -19  -1   19.27    2.15 
  -1  19  -1   17.63    1.75 
   1  19   1   16.64    2.06 
  -2 -19  -1   15.96    2.16 
   2 -19   1   17.90    2.48 
  -2  19  -1   18.48    1.89 
   2  19   1   22.97    2.78 
   3 -19   1   11.54    2.56 
   3 -19   1   17.23    2.65 
  -3 -19  -1   12.81    2.08 
  -3  19  -1   11.89    1.77 
   3  19   1   13.98    2.47 
   4 -19   1   13.82    2.94 
   4 -19   1   13.33    2.71 
  -4  19  -1   13.13    1.92 
   4 -20  -1    6.28    2.30 
  -4  20   1    7.86    2.01 
   3 -20  -1    7.12    2.07 
  -3  20   1   10.78    1.79 
   2 -20  -1    9.16    2.04 
  -2 -20   1   12.73    1.88 
  -2  20   1   12.41    1.72 
   1 -20  -1   23.36    2.63 
  -1 -20   1   27.74    2.54 
   1  20  -1   26.91    2.49 
  -1  20   1   22.44    2.05 
   0 -20   1   21.13    2.31 
   0 -20  -1   21.93    2.47 
   0  20   1   22.94    2.22 
   0  20  -1   23.08    2.01 
  -1 -20  -1    3.95    1.37 
   1 -20   1    5.92    1.64 
   1  20   1    5.44    1.48 
  -1  20  -1    6.76    1.31 
   2 -20   1    3.43    1.69 
  -2 -20  -1    1.17    1.02 
   2  20   1    1.61    1.52 
  -2  20  -1    3.64    1.15 
  -3 -20  -1   -0.48    0.94 
   3 -20   1    0.21    1.56 
  -3  20  -1   -0.98    0.88 
   3  20   1   -0.01    1.43 
   4 -20   1   -0.66    1.46 
  -4  20  -1   -0.37    1.29 
   4 -21  -1    1.37    1.98 
  -4  21   1    1.29    1.41 
   3 -21  -1    6.79    2.26 
  -3  21   1    2.14    1.25 
   2 -21  -1   11.66    2.31 
  -2 -21   1   11.99    1.91 
  -2  21   1   11.00    1.83 
   1 -21  -1   17.62    2.69 
  -1 -21   1   21.30    2.41 
  -1  21   1   12.17    1.74 
   1  21  -1   18.47    2.31 
   0 -21   1   23.90    2.50 
   0 -21  -1   21.35    2.68 
   0  21   1   23.60    2.37 
   0  21  -1   19.98    1.98 
   1 -21   1   19.69    2.48 
  -1 -21  -1   18.17    2.43 
  -1  21  -1   14.91    1.68 
   1  21   1   19.29    2.43 
   2 -21   1   15.96    2.65 
  -2 -21  -1   21.52    2.49 
  -2  21  -1   18.74    1.93 
   2  21   1   12.11    2.45 
   3 -21   1   10.54    2.61 
  -3 -21  -1   13.62    2.20 
  -3  21  -1   17.18    2.28 
   3  21   1   17.12    3.94 
   4 -21   1    8.77    2.42 
  -4  21  -1    9.35    2.10 
   4 -22  -1   -1.46    1.52 
  -4  22   1    2.24    1.50 
   3 -22  -1    3.90    2.10 
  -3  22   1    6.66    1.76 
   2 -22  -1    5.51    1.91 
  -2 -22   1    6.99    1.66 
  -2  22   1    6.81    1.56 
  -1 -22   1   13.27    2.21 
   1 -22  -1   14.13    2.48 
   1  22  -1   15.99    2.36 
  -1  22   1   14.38    1.93 
   0 -22  -1    9.26    2.09 
   0 -22   1   14.44    2.22 
   0  22   1   14.36    2.17 
   0  22  -1   13.19    1.87 
  -1 -22  -1    6.06    1.65 
   1 -22   1    5.14    1.68 
   1  22   1    8.65    1.90 
  -1  22  -1    6.28    1.41 
   2 -22   1    3.20    1.85 
  -2 -22  -1    1.04    1.24 
  -2  22  -1    1.12    1.00 
   2  22   1   -0.61    1.46 
  -3 -22  -1    1.07    1.41 
   3 -22   1   -1.78    1.65 
  -3  22  -1    0.43    1.17 
   4 -22   1   -1.37    1.85 
  -4  22  -1    1.16    1.49 
   3 -23  -1    0.25    1.59 
  -3  23   1    5.36    1.58 
   2 -23  -1    1.97    1.75 
  -2  23   1    4.81    1.54 
  -1 -23   1   19.07    2.55 
   1 -23  -1   12.56    2.53 
  -1  23   1   18.54    2.15 
   1  23  -1   15.73    2.26 
   0 -23  -1   14.87    2.64 
   0 -23   1   14.55    2.34 
   0  23   1   10.60    1.94 
   0  23  -1   15.58    2.04 
  -1 -23  -1    9.58    2.10 
   1 -23   1    8.81    2.28 
  -1  23  -1   13.78    1.93 
   1  23   1   11.62    2.27 
  -2 -23  -1    5.51    1.77 
   2 -23   1    4.36    1.90 
   2  23   1    5.77    2.10 
  -2  23  -1    7.53    1.58 
   3 -23   1   14.23    2.89 
  -3  23  -1   12.97    2.17 
   3 -24  -1    5.55    2.22 
  -3  24   1    5.77    1.87 
   2 -24  -1    0.81    1.59 
  -2  24   1    6.56    1.78 
  -1 -24   1   11.07    2.10 
   1 -24  -1   15.33    2.75 
  -1  24   1    9.52    1.84 
   0 -24   1    9.17    2.11 
   0 -24  -1    8.75    2.11 
   0  24  -1    6.46    1.69 
   0  24   1   10.08    2.09 
  -1 -24  -1    2.21    1.64 
   1 -24   1    1.45    1.49 
   1  24   1    4.50    1.81 
  -1  24  -1    3.69    1.33 
   2 -24   1   -0.22    1.57 
  -2 -24  -1   -0.76    1.30 
   2  24   1   -2.48    1.46 
  -2  24  -1    3.79    1.37 
   3 -24   1    1.25    1.92 
  -3  24  -1   -0.17    1.32 
   2 -25  -1    8.89    2.64 
  -2  25   1   10.76    2.02 
   1 -25  -1    5.23    1.96 
  -1 -25   1    5.95    1.92 
  -1  25   1    6.17    1.65 
   0 -25  -1    4.55    1.86 
   0 -25   1    9.54    2.21 
   0  25   1    5.74    1.96 
   0  25  -1    6.22    1.73 
   1 -25   1    5.37    2.05 
  -1 -25  -1    7.36    2.06 
  -1  25  -1    7.64    1.74 
   1  25   1    9.76    2.35 
  -2 -25  -1    9.97    2.25 
   2 -25   1    2.26    1.87 
  -2  25  -1    6.69    1.69 
   2 -26  -1    5.21    2.19 
  -2  26   1    6.26    1.91 
  -1 -26   1    5.26    1.90 
   1 -26  -1    7.72    2.28 
  -1  26   1    4.27    1.67 
   0 -26  -1    3.51    2.01 
   0 -26   1    7.00    2.22 
   0  26   1    4.52    1.72 
   0  26  -1    7.83    1.96 
  -1 -26  -1    2.98    1.65 
   1 -26   1    2.29    1.63 
   1  26   1   -0.98    1.47 
  -1  26  -1    1.95    1.26 
   2 -26   1    1.42    1.73 
  -2 -26  -1    1.58    1.62 
  -2  26  -1    0.65    1.24 
   1 -27  -1    3.03    1.96 
  -1  27   1    4.13    1.75 
   0 -27  -1    3.37    1.83 
   0 -27   1    4.55    1.91 
   0  27   1    5.12    1.98 
   1 -27   1    2.30    1.86 
  -1 -27  -1    2.55    1.98 
  -1  27  -1    3.29    1.45 
   1  27   1    7.06    2.23 
   6   0  -2    2.36    2.22 
  -6   0   2    4.70    1.34 
   5   0  -2    3.96    1.88 
  -5   0   2    3.88    1.07 
   4   0  -2    8.90    2.09 
   4   0  -2    8.69    1.31 
  -4   0   2    8.41    1.16 
   3   0  -2   -0.20    0.84 
  -3   0   2    0.42    0.40 
   3   0  -2    0.67    0.57 
   2   0  -2   10.47    0.83 
   2   0  -2   10.07    1.23 
  -2   0   2   10.19    0.72 
   1   0  -2   -0.40    0.43 
   1   0  -2   -0.38    0.21 
  -1   0   2    0.15    0.21 
   0   0  -2    1.78    1.17 
   0   0   2    1.92    1.09 
   1   0   2    1.85    0.66 
  -1   0  -2    2.34    0.44 
  -2   0  -2  138.98    4.48 
   2   0   2  141.39    5.16 
   2   0   2  133.93    4.73 
  -3   0  -2   51.28    2.46 
   3   0   2   47.33    3.15 
   3   0   2   51.80    2.74 
  -4   0  -2   33.75    2.23 
   4   0   2   33.10    3.13 
  -5   0  -2    4.57    1.26 
   5   0   2    3.04    1.85 
  -6   0  -2    1.65    1.27 
   6   0   2   -0.33    1.96 
  -6  -1   2    9.38    1.57 
   6  -1  -2   10.52    2.94 
   6   1  -2    6.87    2.63 
  -6   1   2   10.29    1.70 
   5  -1  -2   15.86    1.94 
   5  -1  -2   15.08    2.86 
  -5  -1   2   16.88    1.68 
  -5   1   2   22.34    1.86 
   5   1  -2   15.76    2.97 
   4  -1  -2   24.81    1.97 
  -4  -1   2   28.21    1.79 
   4  -1  -2   22.17    2.78 
  -4   1   2   25.73    1.71 
   4   1  -2   32.57    3.07 
   4   1  -2   25.95    1.96 
   3  -1  -2  174.12    5.58 
   3  -1  -2  171.65    6.63 
   3   1  -2  161.72    6.50 
   3   1  -2  167.78    5.43 
  -3   1   2  159.49    5.25 
   2  -1  -2  227.83    7.58 
  -2  -1   2  234.12    6.56 
   2  -1  -2  234.23    6.80 
   2   1  -2  230.00    6.63 
   2   1  -2  231.33    7.61 
  -1  -1   2  145.50    3.92 
   1  -1  -2  140.39    4.15 
   1  -1  -2  142.06    4.66 
  -1  -1   2  148.02    3.96 
   1   1  -2  146.73    3.93 
   1   1  -2  142.99    4.71 
   0  -1   2  430.15   13.15 
   0  -1   2  455.95   11.69 
   0   1   2  430.54   12.05 
   1  -1   2   72.69    2.61 
   1  -1   2   72.50    2.88 
  -1   1  -2   71.16    2.40 
   1   1   2   70.35    2.75 
   1   1   2   69.32    2.52 
   2  -1   2   40.87    2.41 
  -2  -1  -2   39.03    1.82 
   2  -1   2   37.21    2.03 
   2   1   2   41.94    2.35 
  -2   1  -2   38.79    1.82 
   3  -1   2  120.41    5.38 
  -3  -1  -2  123.74    4.51 
   3  -1   2  131.03    4.93 
  -3   1  -2  129.00    4.52 
   3   1   2  116.26    5.24 
   4  -1   2   44.85    3.55 
   4  -1   2   44.23    2.88 
  -4  -1  -2   37.98    2.39 
  -4   1  -2   41.86    2.57 
   4   1   2   43.11    3.47 
  -5  -1  -2    4.62    1.36 
   5  -1   2    6.18    2.32 
   5   1   2    3.34    1.77 
  -5   1  -2    5.05    1.35 
  -6  -1  -2   -0.48    1.19 
   6  -1   2    3.21    2.16 
   6   1   2    1.74    1.90 
  -6   1  -2    1.35    1.14 
   6  -2  -2    1.47    2.03 
  -6   2   2    2.25    1.13 
   6   2  -2    1.95    2.11 
   5  -2  -2    2.30    1.12 
  -5  -2   2   -0.82    0.67 
   5  -2  -2    0.72    1.57 
   5   2  -2    1.26    1.74 
  -5   2   2    2.53    1.05 
   4  -2  -2    1.09    1.51 
   4  -2  -2    0.96    0.84 
   4   2  -2    0.05    1.26 
  -4   2   2    0.84    0.67 
  -3  -2   2    0.14    0.40 
   3  -2  -2    0.43    0.56 
   3  -2  -2    1.77    1.11 
   3   2  -2    1.21    0.93 
  -3   2   2   -0.07    0.45 
   2  -2  -2    9.55    1.23 
   2  -2  -2    9.07    0.90 
  -2  -2   2    8.09    0.63 
   2   2  -2    8.09    1.16 
   2   2  -2    9.33    0.71 
  -2   2   2    8.92    0.74 
  -1  -2   2   14.26    0.47 
   1  -2  -2   14.64    1.07 
  -1  -2   2   14.16    0.54 
   1  -2  -2   13.98    0.84 
  -1   2   2   13.90    0.82 
   1   2  -2   12.48    1.05 
   0  -2   2   21.93    0.92 
   0  -2   2   22.01    1.94 
   0   2   2   21.58    1.02 
   0   2  -2   23.25    0.80 
   1  -2   2  266.32    7.62 
   1  -2   2  258.44    7.96 
  -1   2  -2  260.56    7.36 
   1   2   2  260.10    7.56 
   2  -2   2   55.72    2.52 
  -2  -2  -2   52.19    2.22 
   2  -2   2   53.35    2.85 
   2   2   2   54.69    2.72 
  -2   2  -2   55.46    2.26 
   3  -2   2   19.36    1.72 
  -3  -2  -2   16.21    1.35 
   3  -2   2   17.81    2.11 
  -3   2  -2   19.62    1.47 
   3   2   2   17.01    1.93 
  -4  -2  -2    8.01    1.36 
   4  -2   2    7.64    1.63 
   4  -2   2   12.22    2.28 
  -4   2  -2    8.95    1.44 
   4   2   2    7.19    2.04 
  -5  -2  -2    4.52    1.27 
   5  -2   2    3.55    1.89 
   5   2   2    3.84    1.94 
  -5   2  -2    6.08    1.42 
  -6  -2  -2    1.33    1.19 
   6  -2   2    1.42    1.89 
   6   2   2    4.56    2.10 
  -6   2  -2    4.08    1.67 
   6  -3  -2    9.14    2.87 
   6   3  -2    6.55    2.53 
  -6   3   2    6.39    1.47 
   5  -3  -2    4.02    1.97 
   5  -3  -2    5.96    1.47 
   5   3  -2    5.06    2.07 
  -5   3   2    5.60    1.23 
   4  -3  -2   49.90    3.82 
  -4  -3   2   59.23    2.64 
   4  -3  -2   51.47    2.96 
  -4   3   2   53.14    2.66 
   4   3  -2   51.06    3.78 
   3  -3  -2   66.45    3.69 
  -3  -3   2   67.13    2.53 
   3  -3  -2   64.80    2.95 
   3   3  -2   64.46    3.58 
  -3   3   2   67.08    2.67 
  -2  -3   2  373.68   10.12 
   2  -3  -2  368.16   10.61 
   2  -3  -2  367.72   11.29 
   2   3  -2  371.05   11.31 
  -2   3   2  372.21   10.37 
  -1  -3   2  433.02   11.10 
  -1  -3   2  430.31   11.11 
   1  -3  -2  430.30   11.95 
   1  -3  -2  412.59   11.61 
  -1   3   2  414.59   11.42 
   1   3  -2  418.20   12.06 
   0  -3   2  294.18    9.86 
   0  -3  -2  297.81    8.48 
   0  -3   2  303.89    8.20 
   0  -3  -2  296.79    8.30 
   0   3  -2  299.60    8.01 
   0   3   2  307.38    8.38 
   1  -3   2   68.90    2.97 
   1  -3   2   70.85    2.65 
   1   3   2   71.37    2.62 
  -1   3  -2   71.94    2.42 
   1   3   2   74.16    2.67 
   2  -3   2  230.79    7.32 
   2  -3   2  231.50    7.81 
  -2  -3  -2  231.45    6.96 
   2   3   2  233.06    7.18 
  -2   3  -2  233.69    6.98 
   2   3   2  226.92    7.46 
   3  -3   2   33.42    2.73 
   3  -3   2   34.15    2.27 
  -3  -3  -2   31.83    1.89 
   3   3   2   39.32    2.66 
  -3   3  -2   36.74    2.08 
  -4  -3  -2   21.82    1.85 
   4  -3   2   23.68    2.27 
   4  -3   2   25.93    2.89 
   4   3   2   23.57    2.67 
  -4   3  -2   26.96    2.02 
   5  -3   2    4.10    1.47 
  -5  -3  -2    3.07    1.23 
   5  -3   2    1.80    1.75 
  -5   3  -2    4.90    1.41 
   5   3   2    4.33    1.87 
  -6  -3  -2    0.07    1.30 
   6  -3   2    1.18    2.05 
  -6   3  -2    3.59    1.53 
   6   3   2    1.39    2.03 
   6  -4  -2   -1.10    1.79 
   6   4  -2    1.82    2.05 
  -6   4   2    1.87    1.07 
   5  -4  -2    9.30    2.49 
   5  -4  -2    8.95    1.66 
  -5   4   2   10.16    1.55 
   5   4  -2    4.50    2.14 
   4  -4  -2    2.96    1.63 
   4  -4  -2    7.07    1.40 
  -4  -4   2    4.27    0.88 
  -4   4   2    3.42    0.95 
   4   4  -2    6.40    1.81 
  -3  -4   2   11.18    0.95 
   3  -4  -2   10.92    1.83 
   3  -4  -2   10.28    1.30 
  -3   4   2   12.04    1.07 
   3   4  -2   11.34    1.67 
   2  -4  -2    0.99    0.54 
   2  -4  -2    1.12    0.77 
  -2  -4   2    1.00    0.31 
  -2   4   2    1.13    0.44 
   2   4  -2    0.69    0.64 
  -1  -4   2    0.05    0.16 
   1  -4  -2    0.16    0.37 
   1  -4  -2   -0.18    0.36 
   1   4  -2    0.22    0.44 
   1   4  -2    0.34    0.16 
  -1   4   2    0.17    0.25 
   0  -4  -2   26.85    1.37 
   0  -4  -2   26.97    1.04 
   0  -4   2   27.41    1.16 
   0  -4   2   24.30    2.25 
   0   4  -2   25.49    0.95 
   0   4   2   25.51    1.23 
   1  -4   2   25.83    1.43 
   1  -4   2   26.21    1.75 
   1   4   2   26.97    1.35 
  -1   4  -2   26.29    1.23 
   2  -4   2   72.12    3.08 
   2  -4   2   74.73    3.50 
  -2   4  -2   65.89    2.67 
   2   4   2   66.34    2.87 
   3  -4   2   70.46    3.34 
   3  -4   2   62.58    3.74 
  -3  -4  -2   62.82    2.82 
  -3   4  -2   68.30    2.94 
   3   4   2   60.48    3.39 
   4  -4   2   15.41    2.48 
   4  -4   2   17.12    2.03 
  -4  -4  -2   17.10    1.65 
   4   4   2   15.68    2.30 
  -4   4  -2   16.39    1.70 
   5  -4   2    1.48    1.30 
   5  -4   2    4.41    1.95 
  -5  -4  -2    3.65    1.23 
  -5   4  -2    2.09    1.10 
   5   4   2    2.82    1.82 
  -6  -4  -2    2.22    1.22 
   6  -4   2    1.16    1.88 
  -6   4  -2    2.79    1.46 
   6   4   2    1.66    1.85 
   6  -5  -2    3.48    2.16 
  -6   5   2    5.53    1.42 
   6   5  -2    3.58    2.14 
   5  -5  -2   35.35    3.79 
   5  -5  -2   31.71    2.78 
  -5  -5   2   36.89    2.26 
  -5   5   2   40.34    2.57 
   5   5  -2   35.74    3.93 
   4  -5  -2   28.61    2.30 
  -4  -5   2   31.44    1.82 
   4  -5  -2   29.28    3.04 
  -4   5   2   33.84    2.02 
   4   5  -2   22.77    2.76 
   3  -5  -2   90.28    3.74 
  -3  -5   2   92.42    3.13 
   3  -5  -2   77.91    4.25 
  -3   5   2   87.82    3.38 
   3   5  -2   93.20    4.39 
   2  -5  -2  124.35    4.38 
  -2  -5   2  127.38    3.75 
   2  -5  -2  131.18    4.86 
  -2   5   2  120.80    4.04 
   2   5  -2  122.37    4.76 
   1  -5  -2  307.89    9.05 
   1  -5  -2  313.12    9.11 
  -1  -5   2  322.19    8.52 
  -1   5   2  307.61    8.76 
   1   5  -2  314.59    8.47 
   1   5  -2  328.76    9.44 
   0  -5  -2   52.11    1.59 
   0  -5  -2   50.19    2.07 
   0  -5   2   52.05    1.87 
   0  -5   2   42.53    3.01 
   0   5   2   47.78    1.90 
   0   5  -2   48.97    1.60 
   1  -5   2   67.85    2.61 
   1  -5   2   68.30    3.03 
  -1   5  -2   64.75    2.32 
   1   5   2   64.05    2.62 
   1   5   2   64.39    2.35 
   2  -5   2   81.61    3.80 
  -2   5  -2   82.15    3.06 
   2   5   2   80.47    3.35 
   2   5   2   74.83    3.16 
  -3  -5  -2  102.90    3.93 
   3  -5   2  100.50    4.38 
   3  -5   2  107.92    5.08 
   3   5   2  102.27    4.52 
  -3   5  -2   96.34    3.90 
   4  -5   2   25.64    2.92 
   4  -5   2   25.32    2.49 
  -4  -5  -2   27.21    2.04 
   4   5   2   22.96    2.59 
  -4   5  -2   24.41    2.09 
   5  -5   2   23.85    2.66 
  -5  -5  -2   25.92    2.33 
   5  -5   2   20.06    3.37 
   5   5   2   21.24    2.92 
  -5   5  -2   20.03    2.25 
  -6  -5  -2   -0.49    1.18 
   6  -5   2    3.00    2.24 
   6  -5   2    1.35    1.56 
  -6   5  -2   -1.22    0.86 
   6   5   2    2.02    1.86 
   6  -6  -2    2.71    2.24 
   6  -6  -2    1.05    1.57 
  -6   6   2    3.64    1.34 
   6   6  -2    5.59    2.38 
   5  -6  -2    4.57    1.42 
   5  -6  -2    3.82    1.92 
   5   6  -2    4.77    2.15 
  -5   6   2    1.67    1.06 
   4  -6  -2   -0.27    1.27 
  -4  -6   2    0.02    0.58 
   4  -6  -2   -0.47    0.89 
   4   6  -2    0.80    1.31 
  -4   6   2   -0.47    0.65 
  -3  -6   2    3.34    0.62 
   3  -6  -2    4.65    1.09 
   3  -6  -2    6.44    1.56 
   3   6  -2    2.12    1.08 
  -3   6   2    2.70    0.71 
   2  -6  -2   23.27    1.93 
   2  -6  -2   28.00    1.77 
  -2  -6   2   26.57    1.15 
   2   6  -2   25.88    1.84 
  -2   6   2   25.98    1.43 
   1  -6  -2   19.41    1.26 
   1  -6  -2   18.95    1.31 
  -1  -6   2   19.48    0.92 
   1   6  -2   21.08    1.45 
  -1   6   2   20.10    1.05 
   1   6  -2   20.89    0.91 
   0  -6   2    2.41    0.52 
   0  -6  -2    2.06    0.58 
   0  -6  -2    2.42    0.28 
   0  -6   2    1.23    1.22 
   0   6   2    1.49    0.46 
   0   6  -2    1.67    0.30 
   1  -6   2   15.83    1.45 
   1  -6   2   17.56    1.25 
  -1   6  -2   15.78    0.97 
   1   6   2   17.67    0.99 
   1   6   2   18.13    1.28 
   2  -6   2   65.46    3.41 
   2  -6   2   67.51    3.03 
  -2   6  -2   63.09    2.61 
   2   6   2   64.63    2.87 
   2   6   2   63.50    2.86 
   3  -6   2   61.07    3.25 
  -3  -6  -2   58.26    2.74 
   3  -6   2   60.58    3.77 
   3   6   2   57.47    3.27 
  -3   6  -2   62.37    2.86 
   3   6   2   65.14    3.11 
  -4  -6  -2    0.95    0.82 
   4  -6   2    0.66    1.16 
   4  -6   2    0.57    1.42 
   4   6   2    3.19    1.48 
  -4   6  -2    1.60    0.89 
   5  -6   2    3.28    1.98 
  -5  -6  -2    6.68    1.44 
   5  -6   2    5.71    1.84 
   5   6   2   10.06    2.37 
  -5   6  -2    6.90    1.58 
  -6  -6  -2    5.17    1.67 
   6  -6   2    7.54    2.27 
   6  -6   2    4.47    2.71 
   6   6   2    7.24    2.46 
  -6   6  -2    5.36    1.64 
   6  -7  -2    6.77    2.71 
   6  -7  -2    3.03    1.63 
   6   7  -2    1.31    2.19 
  -6   7   2    1.25    1.12 
   5  -7  -2    5.40    2.26 
   5  -7  -2    6.49    1.67 
  -5   7   2    8.33    1.53 
   5   7  -2    7.47    2.35 
   4  -7  -2   27.75    2.47 
   4  -7  -2   30.01    3.13 
  -4  -7   2   31.79    1.84 
   4   7  -2   33.62    3.19 
  -4   7   2   31.22    2.10 
   3  -7  -2  122.67    5.37 
   3  -7  -2  118.97    4.77 
  -3  -7   2  120.95    3.94 
   3   7  -2  116.88    5.16 
  -3   7   2  114.82    4.24 
   2  -7  -2  186.11    6.19 
  -2  -7   2  188.04    5.55 
   2  -7  -2  185.58    6.47 
  -2  -7   2  186.48    5.36 
   2   7  -2  185.74    6.45 
  -2   7   2  185.12    5.76 
   2   7  -2  181.34    5.47 
   1  -7  -2  385.16   10.74 
  -1  -7   2  374.12   10.31 
   1  -7  -2  371.25   10.87 
  -1   7   2  363.77   10.45 
   1   7  -2  383.66   10.32 
   0  -7   2  142.36    6.23 
   0  -7  -2  144.79    4.74 
   0  -7   2  142.48    4.51 
   0   7   2  144.07    4.53 
   0   7  -2  143.59    4.15 
   1  -7   2  143.05    4.74 
   1  -7   2  143.86    5.26 
  -1   7  -2  141.84    4.35 
   1   7   2  134.38    4.12 
   1   7   2  130.85    4.75 
   2  -7   2   88.96    4.19 
   2  -7   2   86.73    3.73 
   2   7   2   89.15    3.63 
  -2   7  -2   92.10    3.38 
   2   7   2   88.66    3.52 
  -3  -7  -2   45.38    2.39 
   3  -7   2   50.99    3.50 
   3  -7   2   49.89    2.94 
  -3   7  -2   46.02    2.44 
   3   7   2   48.36    2.71 
   4  -7   2   15.56    2.13 
   4  -7   2   15.23    2.68 
  -4  -7  -2   14.65    1.57 
  -4   7  -2   18.96    1.91 
   4   7   2   18.01    2.45 
   5  -7   2    0.49    1.39 
   5  -7   2    1.89    1.74 
  -5  -7  -2   -0.02    1.01 
   5   7   2    1.25    1.61 
  -5   7  -2    0.62    0.91 
   6  -7   2    2.45    1.70 
   6  -7   2    0.38    1.87 
  -6  -7  -2    1.35    1.17 
   6   7   2    4.16    2.21 
  -6   7  -2   -1.23    0.90 
   6  -8  -2    6.17    2.87 
   6  -8  -2    2.81    1.75 
  -6   8   2    3.16    1.34 
   6   8  -2    0.18    1.89 
   5  -8  -2    1.85    1.27 
   5  -8  -2    1.58    1.70 
   5   8  -2    0.75    1.75 
  -5   8   2    2.69    1.13 
   4  -8  -2    0.07    0.88 
  -4  -8   2    0.63    0.60 
   4  -8  -2    1.42    1.42 
   4   8  -2   -0.90    1.25 
  -4   8   2    0.58    0.78 
   3  -8  -2    0.32    0.83 
   3  -8  -2    0.12    1.02 
  -3  -8   2    0.54    0.41 
  -3   8   2   -0.27    0.52 
   3   8  -2    0.27    0.92 
  -2  -8   2    9.91    0.86 
   2  -8  -2    9.34    1.22 
   2  -8  -2   11.01    1.35 
  -2   8   2    9.70    0.95 
   2   8  -2   10.20    1.34 
   2   8  -2    8.64    0.81 
  -1  -8   2    2.52    0.50 
   1  -8  -2    2.71    0.74 
   1  -8  -2    2.97    0.67 
  -1   8   2    3.55    0.60 
   1   8  -2    3.02    0.54 
   1   8  -2    1.08    0.47 
   0  -8   2    2.36    1.27 
   0  -8   2    1.64    0.55 
   0  -8  -2    1.88    0.63 
   0   8  -2    1.41    0.33 
   0   8   2    1.60    0.50 
   1  -8   2   35.59    2.01 
  -1  -8  -2   42.28    2.17 
   1  -8   2   37.63    2.39 
   1   8   2   39.03    1.46 
  -1   8  -2   37.78    1.72 
   2  -8   2   58.12    3.39 
   2  -8   2   61.79    3.04 
   2   8   2   66.98    3.04 
  -2   8  -2   61.52    2.64 
   2   8   2   66.39    2.80 
   3  -8   2   24.72    2.15 
   3  -8   2   25.21    2.60 
  -3   8  -2   20.55    1.69 
   3   8   2   26.06    2.15 
   3   8   2   26.27    2.05 
  -4  -8  -2    7.46    1.35 
   4  -8   2   12.03    2.51 
   4  -8   2    9.85    1.90 
   4   8   2    7.28    1.76 
  -4   8  -2    6.17    1.25 
   5  -8   2    2.14    1.93 
  -5  -8  -2    3.53    1.31 
   5  -8   2    3.17    1.69 
   5   8   2    3.35    1.91 
  -5   8  -2    3.40    1.26 
  -6  -8  -2   -0.24    1.17 
   6  -8   2   -0.38    1.62 
   6  -8   2    0.23    1.37 
   6   8   2   -0.51    1.70 
  -6   8  -2   -0.13    1.14 
   6  -9  -2   18.03    3.66 
   6  -9  -2    8.59    2.08 
   6   9  -2   10.31    2.97 
  -6   9   2   13.86    1.94 
   5  -9  -2   17.36    3.20 
   5  -9  -2   10.11    1.99 
   5   9  -2   13.01    2.94 
  -5   9   2   11.64    1.63 
   4  -9  -2   21.32    2.25 
  -4  -9   2   27.56    1.74 
   4  -9  -2   24.24    2.93 
   4   9  -2   33.95    3.13 
  -4   9   2   27.32    1.99 
   3  -9  -2   28.95    2.31 
  -3  -9   2   33.74    1.65 
   3  -9  -2   36.39    2.80 
  -3  -9   2   35.04    1.89 
  -3   9   2   36.91    2.04 
   3   9  -2   33.22    2.62 
   2  -9  -2  240.61    8.08 
   2  -9  -2  250.39    8.19 
  -2  -9   2  249.89    7.29 
   2   9  -2  249.49    7.26 
  -2   9   2  249.15    7.52 
   1  -9  -2   65.25    2.61 
   1  -9  -2   63.51    2.87 
  -1  -9   2   63.85    2.43 
  -1   9   2   66.62    2.52 
   1   9  -2   62.69    2.45 
   1   9  -2   68.10    2.96 
   0  -9   2  172.17    7.33 
   0  -9  -2  166.39    5.64 
   0  -9   2  177.59    5.54 
   0   9   2  175.74    5.46 
   0   9  -2  170.61    5.03 
   1  -9   2   60.32    2.77 
  -1  -9  -2   61.30    2.86 
   1  -9   2   57.65    3.17 
   1   9   2   56.21    2.78 
  -1   9  -2   61.43    2.35 
   1   9   2   58.13    1.92 
   2  -9   2   90.36    4.34 
   2  -9   2   90.05    3.88 
   2   9   2   90.77    3.44 
  -2   9  -2   87.98    3.40 
   2   9   2   83.27    3.76 
   3  -9   2   37.34    2.69 
   3  -9   2   38.44    3.16 
   3   9   2   35.04    2.45 
  -3   9  -2   37.46    2.23 
   3   9   2   40.81    2.58 
   4  -9   2   51.20    3.54 
   4  -9   2   42.94    3.78 
  -4  -9  -2   44.17    2.70 
  -4   9  -2   42.72    2.77 
   5  -9   2    8.40    2.48 
   5  -9   2    5.88    1.84 
  -5  -9  -2    7.25    1.48 
  -5   9  -2    6.92    1.55 
   5   9   2    2.55    1.68 
   6  -9   2    0.32    1.90 
   6  -9   2    2.17    1.76 
  -6  -9  -2    1.17    1.32 
   6   9   2    0.69    1.62 
  -6   9  -2    0.63    1.36 
   6 -10  -2    0.49    2.36 
   6 -10  -2    1.01    1.61 
  -6  10   2   -0.48    0.99 
   6  10  -2    2.76    2.06 
   5 -10  -2    3.16    1.94 
   5 -10  -2    0.35    1.32 
  -5  10   2    2.12    1.07 
   5  10  -2    2.35    1.76 
   4 -10  -2    2.63    1.26 
   4 -10  -2    0.91    1.50 
   4  10  -2    1.76    1.35 
  -4  10   2    0.57    0.74 
   3 -10  -2   -0.49    1.09 
  -3 -10   2    0.22    0.42 
   3 -10  -2   -0.13    0.81 
  -3 -10   2    1.13    0.62 
  -3  10   2   -0.40    0.53 
   3  10  -2    0.98    0.94 
  -2 -10   2   10.90    0.99 
   2 -10  -2    9.75    1.44 
   2 -10  -2    8.52    1.36 
   2  10  -2    8.93    0.91 
   2  10  -2    7.25    1.07 
  -2  10   2    9.70    1.03 
   1 -10  -2   16.16    1.48 
   1 -10  -2   14.38    1.20 
  -1 -10   2   17.65    1.17 
   1  10  -2   16.98    1.44 
   1  10  -2   15.60    1.19 
  -1  10   2   19.26    1.27 
   0 -10   2    6.93    1.00 
   0 -10  -2    9.20    1.09 
   0  10  -2    6.97    0.68 
   0  10   2    8.54    0.92 
   1 -10   2   26.70    1.82 
  -1 -10  -2   25.98    1.82 
   1 -10   2   30.85    2.34 
  -1  10  -2   26.06    1.41 
   1  10   2   25.17    1.89 
   1  10   2   25.43    0.95 
   2 -10   2   58.07    3.11 
   2 -10   2   57.58    3.48 
   2  10   2   66.09    3.21 
   2  10   2   61.37    2.61 
  -2  10  -2   56.55    2.61 
   3 -10   2    7.21    1.52 
   3 -10   2    8.58    1.97 
   3  10   2    7.87    1.48 
   3  10   2    9.29    1.47 
  -3  10  -2    8.06    1.26 
   4 -10   2   31.85    3.54 
   4 -10   2   25.87    2.68 
  -4 -10  -2   24.90    2.17 
  -4  10  -2   29.83    2.35 
   4  10   2   30.04    3.31 
   5 -10   2   -1.27    1.45 
   5 -10   2    4.89    1.86 
  -5 -10  -2    2.60    1.09 
  -5  10  -2    0.17    1.06 
   5  10   2    2.72    1.59 
  -6 -10  -2    1.68    1.44 
   6 -10   2    0.32    1.68 
   6 -10   2    4.63    2.44 
  -6  10  -2    0.80    1.44 
   6 -11  -2    1.07    1.69 
   6 -11  -2    7.84    2.95 
   6  11  -2    3.51    2.20 
  -6  11   2    4.69    1.54 
   5 -11  -2    9.66    2.64 
   5 -11  -2    7.93    2.05 
  -5  11   2    7.17    1.54 
   5  11  -2   11.33    2.54 
   4 -11  -2   15.70    2.16 
   4 -11  -2   22.96    3.03 
   4  11  -2   18.71    2.43 
  -4  11   2   21.44    1.84 
  -3 -11   2   92.66    3.33 
   3 -11  -2   93.75    4.43 
  -3 -11   2   90.32    3.57 
   3 -11  -2   92.27    4.76 
  -3  11   2   94.13    3.83 
   3  11  -2   89.51    3.47 
   3  11  -2   98.40    4.59 
  -2 -11   2   98.15    3.55 
   2 -11  -2   99.57    4.37 
   2 -11  -2   97.79    4.30 
  -2  11   2  106.18    3.80 
   2  11  -2  100.13    3.61 
   2  11  -2  104.92    4.30 
   1 -11  -2  139.72    5.35 
  -1 -11   2  154.62    4.90 
   1 -11  -2  150.65    4.90 
   1  11  -2  149.42    5.32 
  -1  11   2  150.86    4.91 
   1  11  -2  144.69    4.92 
   0 -11   2   83.88    3.34 
   0 -11  -2   80.65    3.42 
   0  11   2   81.40    3.18 
   0  11  -2   80.36    2.80 
   1 -11   2   66.53    3.12 
  -1 -11  -2   63.21    3.04 
   1 -11   2   63.56    3.55 
   1  11   2   67.10    3.20 
  -1  11  -2   70.34    2.65 
   2 -11   2   44.39    2.84 
  -2 -11  -2   48.29    2.80 
   2 -11   2   42.99    3.09 
   2  11   2   45.21    2.82 
   2  11   2   48.33    2.22 
  -2  11  -2   47.51    2.33 
   3 -11   2   55.31    3.89 
   3 -11   2   55.68    3.43 
   3  11   2   52.68    2.97 
   3  11   2   60.54    3.37 
  -3  11  -2   55.88    2.86 
  -4 -11  -2   13.76    1.77 
   4 -11   2   15.30    2.81 
   4 -11   2    7.70    1.85 
   4  11   2    7.76    1.73 
  -4  11  -2   10.68    1.61 
  -5 -11  -2    2.05    1.11 
   5 -11   2    1.87    1.67 
   5 -11   2    0.98    1.69 
  -5  11  -2    1.68    1.15 
   6 -11   2    2.26    1.74 
   6 -11   2    0.38    2.27 
  -6 -11  -2   -0.95    1.08 
  -6  11  -2    1.21    1.37 
   6 -12  -2   -0.68    1.94 
   6 -12  -2    1.12    1.75 
  -6  12   2   -0.92    0.98 
   6  12  -2    2.69    2.06 
   5 -12  -2   -2.11    0.89 
   5 -12  -2   -1.12    1.55 
   5  12  -2   -2.22    1.47 
  -5  12   2    1.21    1.06 
   4 -12  -2   -1.41    1.43 
   4 -12  -2    0.65    1.23 
  -4  12   2    0.93    0.80 
   4  12  -2   -0.44    1.00 
  -3 -12   2    0.54    0.67 
   3 -12  -2    0.32    0.99 
   3 -12  -2    0.14    1.24 
  -3 -12   2    0.90    0.51 
  -3  12   2    0.01    0.60 
   3  12  -2    1.41    0.63 
   2 -12  -2    1.88    0.96 
   2 -12  -2   -0.10    0.81 
  -2 -12   2    1.57    0.59 
  -2  12   2    0.38    0.54 
   2  12  -2    0.99    0.58 
   2  12  -2    1.03    0.82 
   1 -12  -2    1.31    0.61 
  -1 -12   2    1.31    0.60 
   1 -12  -2    1.38    0.85 
   1  12  -2    1.56    0.67 
  -1  12   2    1.01    0.52 
   1  12  -2    1.71    0.72 
   0 -12  -2    0.16    0.66 
   0 -12   2    0.65    0.59 
   0  12  -2    0.69    0.41 
   0  12   2    0.17    0.51 
   1 -12   2   28.35    2.04 
  -1 -12  -2   30.02    2.11 
   1 -12   2   30.03    2.47 
  -1  12  -2   31.31    1.62 
   1  12   2   26.38    2.07 
   2 -12   2   25.84    2.42 
  -2 -12  -2   24.21    2.00 
   2 -12   2   26.72    2.18 
   2  12   2   20.78    1.99 
  -2  12  -2   19.72    1.60 
   2  12   2   21.51    1.45 
   3 -12   2   21.77    2.32 
   3 -12   2   17.53    2.73 
   3  12   2   24.28    2.02 
   3  12   2   22.98    2.16 
  -3  12  -2   22.19    1.85 
   4 -12   2    4.62    2.05 
   4 -12   2    2.39    1.39 
  -4 -12  -2    2.22    1.09 
  -4  12  -2    2.27    1.09 
   4  12   2    1.70    1.17 
  -5 -12  -2    1.47    1.08 
   5 -12   2    2.20    1.60 
   5 -12   2    0.42    1.79 
  -5  12  -2    3.10    1.26 
   5 -13  -2    1.89    1.88 
   5 -13  -2    6.04    2.12 
   5  13  -2    5.12    2.22 
  -5  13   2    4.80    1.41 
   4 -13  -2    9.23    2.20 
   4 -13  -2   16.75    2.56 
   4  13  -2   11.48    2.18 
  -4  13   2   14.85    1.68 
  -3 -13   2   52.97    2.61 
   3 -13  -2   51.42    3.59 
   3 -13  -2   53.06    3.55 
   3  13  -2   54.60    3.36 
   3  13  -2   51.70    2.81 
  -3  13   2   53.50    2.75 
   2 -13  -2   60.13    3.27 
  -2 -13   2   66.88    2.78 
   2 -13  -2   62.17    3.48 
   2  13  -2   65.69    3.24 
  -2  13   2   60.77    2.84 
   2  13  -2   65.04    2.87 
  -1 -13   2  155.22    5.24 
   1 -13  -2  150.87    5.07 
   1 -13  -2  151.14    5.75 
   1  13  -2  147.72    5.24 
  -1  13   2  150.98    5.14 
   1  13  -2  154.32    5.50 
   0 -13  -2  118.21    4.69 
   0 -13   2  120.92    4.57 
   0  13  -2  118.26    4.01 
   0  13   2  123.02    4.44 
   1 -13   2   48.79    3.36 
  -1 -13  -2   46.96    2.69 
   1 -13   2   49.10    2.83 
   1  13   2   52.34    2.86 
  -1  13  -2   46.39    2.14 
   2 -13   2   36.26    3.01 
   2 -13   2   33.49    2.65 
  -2 -13  -2   31.99    2.45 
  -2  13  -2   34.22    2.09 
   2  13   2   35.90    2.69 
   3 -13   2   36.25    2.95 
  -3 -13  -2   41.17    2.94 
   3 -13   2   42.55    3.58 
  -3  13  -2   43.67    2.62 
   3  13   2   41.82    3.06 
   4 -13   2   13.25    2.74 
  -4 -13  -2   11.55    1.75 
   4 -13   2   13.86    2.39 
  -4  13  -2   10.82    1.70 
   4  13   2   12.05    2.04 
  -5 -13  -2    4.79    1.44 
   5 -13   2    1.22    2.06 
   5 -13   2    3.88    2.03 
  -5  13  -2    2.30    1.40 
   5 -14  -2   -0.31    1.81 
   5 -14  -2    2.52    1.83 
  -5  14   2    3.69    1.36 
   4 -14  -2   -0.21    1.35 
   4 -14  -2    2.62    1.42 
  -4  14   2    0.57    0.84 
   3 -14  -2    4.22    1.48 
   3 -14  -2    6.91    1.73 
   3  14  -2    5.22    1.36 
  -3  14   2    4.63    1.15 
  -2 -14   2   -0.38    0.56 
   2 -14  -2   -0.39    0.92 
   2 -14  -2    1.16    1.00 
   2  14  -2    1.16    0.83 
   2  14  -2    1.04    0.68 
  -2  14   2    0.87    0.68 
  -1 -14   2    0.97    0.70 
   1 -14  -2    0.99    0.93 
   1 -14  -2    0.79    0.69 
   1  14  -2    0.72    0.63 
  -1  14   2    1.08    0.60 
   1  14  -2    0.86    0.69 
   0 -14   2    5.20    1.10 
   0 -14  -2    4.64    1.18 
   0  14  -2    6.89    0.88 
   0  14   2    5.28    1.02 
   1 -14   2   22.01    1.94 
   1 -14   2   17.88    2.36 
  -1 -14  -2   19.52    1.81 
  -1  14  -2   19.12    1.38 
   1  14   2   18.47    1.80 
   2 -14   2   11.42    2.13 
   2 -14   2   13.63    1.89 
  -2 -14  -2   12.34    1.64 
   2  14   2   10.04    1.75 
  -2  14  -2   11.30    1.37 
  -3 -14  -2   30.87    2.52 
   3 -14   2   34.09    3.29 
   3 -14   2   26.04    2.61 
   3  14   2   30.97    2.63 
  -3  14  -2   26.33    2.08 
   4 -14   2    5.25    1.81 
  -4 -14  -2    0.37    1.13 
  -4 -14  -2    2.54    1.17 
   4 -14   2    4.17    1.90 
   4  14   2    2.40    1.35 
  -4  14  -2    4.81    1.34 
   5 -14   2    3.40    2.48 
  -5 -14  -2    1.19    1.20 
   5 -14   2    3.88    1.73 
  -5  14  -2    1.68    1.17 
   5 -15  -2    7.71    2.52 
   5 -15  -2    5.43    2.13 
  -5  15   2    5.80    1.41 
   4 -15  -2   10.53    2.31 
   4 -15  -2   13.63    2.63 
  -4  15   2   12.86    1.87 
   3 -15  -2   34.17    2.99 
   3 -15  -2   27.33    2.90 
   3  15  -2   36.40    2.81 
  -3  15   2   30.56    2.24 
   2 -15  -2   77.04    3.89 
  -2 -15   2   84.68    3.54 
   2 -15  -2   84.64    4.35 
   2  15  -2   82.16    3.86 
   2  15  -2   87.12    3.74 
  -2  15   2   83.44    3.56 
   1 -15  -2   56.76    3.32 
  -1 -15   2   60.20    2.95 
   1  15  -2   53.93    2.83 
   1  15  -2   62.24    3.01 
  -1  15   2   57.51    2.79 
   0 -15   2   33.60    2.37 
   0 -15  -2   33.25    2.41 
   0  15  -2   37.30    1.90 
   0  15   2   36.58    2.22 
   1 -15   2   38.56    3.34 
   1 -15   2   40.72    2.81 
  -1 -15  -2   43.71    2.67 
  -1  15  -2   44.79    2.19 
   1  15   2   44.60    2.86 
  -2 -15  -2   41.27    2.79 
   2 -15   2   45.41    3.51 
   2 -15   2   42.51    3.05 
   2  15   2   38.43    3.13 
  -2  15  -2   40.29    2.31 
   3 -15   2   28.64    3.28 
   3 -15   2   19.59    2.55 
  -3 -15  -2   27.53    2.53 
  -3  15  -2   23.95    2.08 
   3  15   2   22.60    2.59 
   4 -15   2   16.60    2.69 
   4 -15   2   12.77    2.90 
  -4 -15  -2   16.25    2.34 
  -4  15  -2   11.76    1.84 
   4  15   2   17.11    2.39 
   5 -15   2    3.81    2.22 
  -5 -15  -2    2.80    1.47 
   5 -15   2    4.34    1.98 
  -5  15  -2    3.80    1.44 
   5 -16  -2    2.34    2.15 
   5 -16  -2    2.82    1.81 
  -5  16   2    2.34    1.37 
   4 -16  -2   -0.09    1.32 
   4 -16  -2    1.16    1.56 
  -4  16   2   -0.05    0.91 
   3 -16  -2    0.28    1.26 
   3 -16  -2    0.07    1.11 
  -3  16   2   -0.25    0.77 
  -2 -16   2    0.55    0.68 
   2 -16  -2    0.03    1.03 
   2  16  -2   -0.25    0.73 
   2  16  -2    0.52    0.93 
  -2  16   2   -0.09    0.66 
  -1 -16   2    0.31    0.78 
   1 -16  -2    1.12    1.01 
   1  16  -2    0.99    0.75 
   1  16  -2    0.03    0.78 
  -1  16   2    0.60    0.69 
   0 -16   2    1.54    1.06 
   0 -16  -2    1.23    0.92 
   0  16   2    1.28    0.89 
   0  16  -2    1.45    0.67 
   1 -16   2    7.52    2.15 
   1 -16   2    6.67    1.45 
  -1 -16  -2    4.18    1.24 
  -1  16  -2    3.69    0.87 
   1  16   2    6.26    1.43 
   2 -16   2   26.45    2.52 
  -2 -16  -2   24.89    2.31 
   2 -16   2   19.10    2.63 
   2  16   2   19.33    2.51 
  -2  16  -2   24.37    1.87 
   3 -16   2    4.16    1.59 
   3 -16   2    4.83    1.87 
  -3 -16  -2    5.20    1.51 
  -3  16  -2    5.32    1.27 
   3  16   2    8.32    1.96 
  -4 -16  -2    6.07    1.79 
   4 -16   2    4.97    2.02 
   4 -16   2    0.05    1.74 
   4  16   2    3.30    1.48 
  -4  16  -2    4.24    1.33 
   5 -16   2    1.02    2.24 
   5 -16   2    4.77    2.27 
  -5  16  -2    0.23    1.31 
   5 -17  -2    3.67    2.32 
   5 -17  -2    4.88    2.15 
  -5  17   2    4.00    1.51 
   4 -17  -2   14.08    2.71 
   4 -17  -2   15.54    2.84 
  -4  17   2   12.19    1.94 
   3 -17  -2   17.19    2.50 
  -3  17   2   20.88    1.93 
   2 -17  -2   50.28    3.56 
  -2 -17   2   53.62    2.85 
  -2  17   2   58.90    3.05 
   1 -17  -2   90.79    4.70 
  -1 -17   2   96.24    4.19 
   1  17  -2   95.45    4.21 
  -1  17   2   89.85    3.93 
   0 -17   2   41.10    2.83 
   0 -17  -2   43.14    2.92 
   0  17  -2   43.77    2.32 
   0  17   2   43.59    2.63 
  -1 -17  -2   31.26    2.46 
   1 -17   2   30.20    3.41 
   1 -17   2   33.17    2.60 
  -1  17  -2   29.78    1.86 
   1  17   2   27.69    2.53 
  -2 -17  -2   21.11    2.30 
   2 -17   2   22.67    2.86 
   2 -17   2   26.24    2.76 
   2  17   2   17.25    2.56 
  -2  17  -2   22.85    1.94 
  -3 -17  -2   16.98    2.19 
   3 -17   2   18.70    2.82 
   3 -17   2   17.59    2.49 
  -3  17  -2   14.25    1.88 
   3  17   2   15.51    2.54 
   4 -17   2    2.03    1.67 
   4 -17   2    9.64    2.87 
  -4 -17  -2    7.31    1.82 
   4  17   2    4.12    1.70 
  -4  17  -2    4.99    1.48 
   5 -17   2    3.36    2.44 
   5 -17   2    0.87    1.75 
  -5  17  -2    1.85    1.46 
   5 -18  -2    0.81    1.62 
  -5  18   2    1.68    1.52 
   4 -18  -2    0.48    1.64 
  -4  18   2    0.72    1.22 
   3 -18  -2    1.30    1.54 
  -3  18   2    1.58    1.01 
   2 -18  -2    0.30    1.10 
  -2 -18   2   -0.23    0.70 
  -2  18   2   -0.69    0.64 
  -1 -18   2    0.95    1.05 
   1 -18  -2    0.40    1.06 
  -1  18   2    1.17    0.90 
   1  18  -2    0.84    0.92 
   0 -18  -2    0.12    0.94 
   0 -18   2   -0.51    0.94 
   0  18  -2    0.71    0.67 
   0  18   2    0.40    0.88 
   1 -18   2    3.06    1.92 
  -1 -18  -2    3.72    1.27 
   1 -18   2    4.67    1.40 
   1  18   2    3.85    1.28 
  -1  18  -2    3.59    0.96 
   2 -18   2   25.79    2.67 
  -2 -18  -2   24.02    2.32 
   2 -18   2   24.61    2.96 
   2  18   2   23.14    2.72 
  -2  18  -2   18.39    1.85 
   3 -18   2    3.33    1.55 
  -3 -18  -2    5.11    1.51 
   3 -18   2    3.83    2.09 
  -3  18  -2    5.75    1.35 
   3  18   2    5.69    1.87 
   4 -18   2   -0.02    1.70 
   4 -18   2    2.30    1.73 
  -4 -18  -2    4.19    1.65 
  -4  18  -2    0.61    1.01 
   4  18   2    2.67    1.69 
   5 -18   2    1.30    2.22 
   5 -18   2    1.34    1.84 
  -5  18  -2    1.45    1.44 
   4 -19  -2    4.82    2.14 
  -4  19   2    6.33    1.63 
   3 -19  -2   10.26    2.33 
  -3  19   2   16.65    1.98 
  -2 -19   2   41.93    2.71 
   2 -19  -2   41.52    3.55 
  -2  19   2   40.73    2.68 
  -1 -19   2   23.75    2.24 
   1 -19  -2   20.15    2.47 
  -1  19   2   22.08    1.98 
   1  19  -2   19.32    2.06 
   0 -19   2   25.54    2.51 
   0 -19  -2   31.14    2.71 
   0  19   2   29.39    2.48 
   0  19  -2   33.08    2.15 
   1 -19   2   24.61    2.60 
  -1 -19  -2   23.10    2.37 
  -1  19  -2   22.13    1.74 
   1  19   2   24.76    2.57 
   2 -19   2   22.55    3.05 
  -2 -19  -2   22.56    2.45 
   2 -19   2   20.65    2.58 
   2  19   2   21.77    2.94 
  -2  19  -2   17.35    1.76 
   3 -19   2   10.45    2.68 
   3 -19   2   13.31    2.51 
  -3 -19  -2   14.06    2.26 
   3  19   2   12.76    2.47 
  -3  19  -2   14.56    1.94 
   4 -19   2   13.17    3.03 
   4 -19   2    9.11    2.39 
  -4 -19  -2    6.36    2.08 
   4  19   2    6.98    2.16 
  -4  19  -2   11.48    2.01 
   4 -20  -2   -1.12    1.51 
  -4  20   2   -0.69    1.22 
   3 -20  -2    0.75    1.52 
  -3  20   2    0.80    1.12 
   2 -20  -2   -0.33    1.30 
  -2  20   2   -0.15    0.86 
   1 -20  -2    0.05    1.16 
  -1 -20   2    0.94    1.01 
  -1  20   2    0.12    0.85 
   1  20  -2    1.19    1.05 
   0 -20   2    1.62    1.26 
   0 -20  -2    2.18    1.23 
   0  20   2    1.16    1.00 
   0  20  -2    2.42    0.97 
  -1 -20  -2    6.98    1.65 
   1 -20   2    5.40    1.58 
   1  20   2    7.22    1.72 
  -1  20  -2    5.15    1.13 
   2 -20   2    3.68    1.65 
  -2 -20  -2    2.77    1.37 
  -2  20  -2    5.62    1.31 
   2  20   2    0.69    1.59 
   3 -20   2   10.12    2.32 
  -3 -20  -2   10.56    2.09 
   3  20   2    7.59    2.29 
  -3  20  -2   11.91    1.86 
   4 -20   2    1.66    1.97 
   4 -20   2    2.83    2.19 
  -4  20  -2    1.62    1.24 
   4 -21  -2    1.35    1.93 
  -4  21   2    6.97    1.83 
   3 -21  -2   10.81    2.69 
  -3  21   2   15.28    2.32 
   2 -21  -2   24.11    3.00 
  -2  21   2   27.11    2.45 
  -1 -21   2   31.61    2.67 
   1 -21  -2   31.40    3.04 
  -1  21   2   25.64    2.49 
   0 -21   2   22.14    2.55 
   0 -21  -2   27.73    3.00 
   0  21   2   32.55    2.65 
   0  21  -2   26.62    2.14 
   1 -21   2   11.97    2.16 
  -1 -21  -2   12.60    2.26 
   1  21   2   14.24    2.18 
  -1  21  -2   14.32    1.74 
   2 -21   2   10.98    2.30 
  -2 -21  -2   10.86    1.99 
   2  21   2    9.24    2.41 
  -2  21  -2   10.97    1.63 
  -3 -21  -2    9.49    1.94 
   3 -21   2    5.15    2.11 
   3  21   2    5.11    2.10 
  -3  21  -2   12.70    1.98 
   4 -21   2    4.30    2.03 
  -4  21  -2    4.03    1.64 
   4 -22  -2    1.02    1.94 
  -4  22   2   -0.57    1.38 
   3 -22  -2    1.20    1.75 
  -3  22   2   -1.36    1.04 
   2 -22  -2   -0.45    1.25 
  -2  22   2   -1.31    1.03 
  -1 -22   2    1.93    1.29 
   1 -22  -2   -0.04    1.32 
  -1  22   2    0.18    0.90 
   0 -22  -2    0.12    1.40 
   0 -22   2   -0.94    1.12 
   0  22   2   -0.24    1.05 
   0  22  -2    0.33    0.90 
   1 -22   2    2.40    1.48 
  -1 -22  -2    0.66    1.35 
   1  22   2   -0.48    1.20 
  -1  22  -2    3.54    1.09 
  -2 -22  -2    8.59    1.90 
   2 -22   2    5.54    1.97 
  -2  22  -2    6.91    1.51 
   2  22   2    8.27    2.41 
   3 -22   2    0.79    1.82 
  -3 -22  -2    4.83    1.70 
  -3  22  -2    3.74    1.39 
   3  22   2    2.60    1.80 
   3 -23  -2    1.43    1.99 
  -3  23   2   12.05    2.10 
   2 -23  -2   11.89    2.63 
  -2  23   2   13.15    2.23 
   1 -23  -2   25.22    3.08 
  -1 -23   2   20.22    2.49 
  -1  23   2   26.67    2.51 
   0 -23  -2   15.14    2.57 
   0 -23   2   13.57    2.29 
   0  23  -2   18.88    2.13 
   0  23   2   17.88    2.39 
  -1 -23  -2    5.10    1.70 
   1 -23   2    8.92    2.17 
  -1  23  -2    8.14    1.53 
   1  23   2    3.43    1.77 
   2 -23   2    6.26    1.99 
  -2 -23  -2   13.81    2.45 
  -2  23  -2    8.87    1.74 
   2  23   2    8.02    2.42 
   3 -23   2   10.89    2.67 
  -3 -23  -2   12.94    2.36 
   3  23   2    7.65    2.66 
  -3  23  -2    9.37    1.86 
   3 -24  -2   -3.05    1.75 
  -3  24   2    1.64    1.51 
   2 -24  -2    0.52    1.73 
  -2  24   2    1.10    1.29 
  -1 -24   2   -0.20    1.27 
   1 -24  -2    1.01    1.40 
  -1  24   2    0.09    1.16 
   0 -24  -2   -2.26    1.10 
   0 -24   2   -0.04    1.27 
   0  24   2    1.32    1.28 
   0  24  -2   -0.86    0.97 
  -1 -24  -2    4.88    1.89 
   1 -24   2    3.88    1.71 
   1  24   2    2.45    1.81 
  -1  24  -2    4.51    1.32 
  -2 -24  -2    4.13    1.78 
   2 -24   2    2.64    1.77 
   2  24   2    2.08    2.02 
  -2  24  -2    3.45    1.33 
  -3 -24  -2    1.89    1.52 
   3 -24   2    2.34    1.85 
  -3  24  -2    2.12    1.42 
   2 -25  -2   10.70    2.69 
  -2  25   2   11.22    2.18 
   1 -25  -2    7.91    2.31 
  -1  25   2    7.82    1.92 
   0 -25   2    8.95    2.20 
   0 -25  -2    9.71    2.35 
   0  25   2    7.73    2.10 
   1 -25   2    4.57    1.89 
  -1 -25  -2    8.62    2.24 
   1  25   2    7.72    2.18 
  -1  25  -2    7.37    1.63 
   2 -25   2    3.65    1.97 
  -2 -25  -2    8.75    2.30 
  -2  25  -2    6.80    1.69 
   2  25   2    4.19    2.35 
   2 -26  -2   -0.90    1.71 
  -2  26   2   -0.88    1.41 
   1 -26  -2    1.03    1.69 
  -1  26   2    0.76    1.25 
   0 -26   2   -2.91    1.21 
   0 -26  -2   -0.83    1.64 
   0  26   2    0.60    1.55 
  -1 -26  -2    0.79    1.47 
   1 -26   2    1.73    1.89 
   1  26   2   -0.63    1.50 
  -1  26  -2    0.72    1.29 
   2 -26   2   -1.85    1.56 
  -2 -26  -2    3.58    1.93 
  -2  26  -2    3.04    1.26 
   2  26   2    4.44    2.45 
   1 -27  -2    8.99    2.67 
  -1  27   2   10.77    2.35 
   0 -27  -2    6.87    2.43 
   0 -27   2    3.11    1.82 
   0  27   2    2.76    1.84 
  -1 -27  -2    3.02    1.86 
   1 -27   2    5.93    2.10 
  -1  27  -2    7.06    2.50 
   1  27   2    6.31    2.28 
   6   0  -3    1.47    2.06 
   5   0  -3   -0.56    1.33 
   4   0  -3   44.36    3.66 
   4   0  -3   49.79    2.62 
   3   0  -3   42.06    2.01 
  -3   0   3   39.17    1.81 
   3   0  -3   47.33    3.05 
  -2   0   3   95.41    3.01 
   2   0  -3   94.41    4.04 
   2   0  -3   97.49    3.10 
  -1   0   3  119.43    3.34 
   1   0  -3  115.12    4.17 
   1   0  -3  117.58    3.38 
   0   0  -3  241.07   10.51 
   0   0   3  230.86   10.35 
   1   0   3  493.40   13.44 
  -1   0  -3  489.89   13.26 
   1   0   3  468.79   13.91 
  -2   0  -3  356.39   10.22 
   2   0   3  349.47   11.03 
   3   0   3   75.42    4.12 
  -3   0  -3   75.64    3.26 
  -4   0  -3   14.00    1.62 
   4   0   3   15.84    2.41 
  -5   0  -3   -0.61    0.96 
   5   0   3    3.60    1.87 
   6   0   3    7.86    2.75 
  -6   0  -3    8.17    1.95 
   6  -1  -3    6.87    2.66 
  -6   1   3    8.48    1.57 
   6   1  -3    8.79    2.82 
   5  -1  -3    8.37    2.51 
   5   1  -3   12.00    2.77 
  -5   1   3   10.35    1.45 
   4  -1  -3   13.58    2.53 
  -4  -1   3   12.22    1.20 
   4  -1  -3   14.27    1.51 
  -4   1   3   15.75    1.44 
   4   1  -3   11.44    2.29 
   4   1  -3   12.34    1.42 
   3  -1  -3  141.50    4.64 
   3  -1  -3  133.71    5.74 
  -3  -1   3  130.44    4.28 
   3   1  -3  133.80    5.74 
   3   1  -3  136.88    4.47 
  -2  -1   3   65.12    2.16 
   2  -1  -3   67.06    2.39 
   2  -1  -3   66.21    3.20 
   2   1  -3   63.94    2.19 
   2   1  -3   65.61    3.18 
  -2   1   3   65.44    2.26 
  -1  -1   3  108.34    3.05 
   1  -1  -3  111.65    3.29 
   1  -1  -3  113.39    3.97 
  -1   1   3  106.40    3.18 
   1   1  -3  108.70    3.03 
   1   1  -3  109.04    4.04 
   0  -1   3   66.54    2.15 
   1  -1   3   77.03    2.88 
   1  -1   3   78.10    3.30 
  -1   1  -3   78.71    2.65 
   1   1   3   73.80    3.12 
   2  -1   3    5.68    1.23 
   2  -1   3    3.18    0.87 
  -2  -1  -3    3.52    0.70 
  -2   1  -3    3.49    0.74 
   2   1   3    3.38    0.98 
  -3  -1  -3   30.89    1.94 
   3  -1   3   34.86    2.39 
   3  -1   3   32.64    2.71 
  -3   1  -3   31.79    2.03 
   3   1   3   39.01    2.78 
  -4  -1  -3    1.69    1.00 
   4  -1   3    1.52    1.54 
  -4   1  -3    1.42    0.91 
   4   1   3    3.44    1.55 
   5  -1   3    2.46    1.83 
  -5  -1  -3    1.44    1.08 
  -5   1  -3    0.59    0.94 
   5   1   3    2.31    1.75 
  -6  -1  -3   -0.62    1.03 
   6  -1   3    2.12    2.04 
   6   1   3    0.26    1.80 
  -6   1  -3    3.85    1.55 
   6  -2  -3    3.49    2.26 
  -6   2   3    0.81    1.03 
   6   2  -3    3.35    2.23 
   5  -2  -3   14.19    2.79 
  -5  -2   3   11.18    1.36 
   5  -2  -3   12.87    1.93 
   5   2  -3    9.84    2.65 
  -5   2   3   13.09    1.51 
   4  -2  -3   12.25    2.33 
   4  -2  -3    8.29    1.34 
  -4  -2   3   11.05    1.13 
  -4   2   3   10.77    1.21 
   4   2  -3    7.81    1.99 
   3  -2  -3   77.51    4.11 
  -3  -2   3   75.99    2.74 
   3  -2  -3   75.86    3.12 
  -3   2   3   79.09    2.93 
   3   2  -3   85.71    4.20 
  -2  -2   3  152.12    4.30 
   2  -2  -3  148.54    5.48 
   2  -2  -3  148.31    4.69 
   2   2  -3  141.63    5.47 
   2   2  -3  149.40    4.28 
   1  -2  -3   17.25    0.94 
  -1  -2   3   17.55    0.59 
   1  -2  -3   14.83    1.19 
   1   2  -3   16.45    1.34 
   0  -2   3   24.24    1.12 
   0   2  -3   26.67    0.98 
   0   2   3   26.28    1.24 
   1  -2   3  101.72    3.68 
   1  -2   3  110.51    4.26 
  -1   2  -3  107.39    3.44 
   1   2   3  113.60    3.72 
   2  -2   3   88.96    3.67 
   2  -2   3   89.81    4.12 
  -2  -2  -3   96.37    3.41 
  -2   2  -3   96.78    3.41 
   2   2   3   88.66    3.86 
   2   2   3   88.60    3.52 
   3  -2   3   70.32    3.99 
  -3  -2  -3   70.05    3.07 
   3  -2   3   69.63    3.48 
   3   2   3   71.29    3.82 
  -3   2  -3   73.91    3.15 
   4  -2   3   45.59    3.08 
   4  -2   3   39.81    3.53 
  -4  -2  -3   46.12    2.68 
  -4   2  -3   48.12    2.81 
   4   2   3   41.29    3.43 
   5  -2   3   19.26    3.02 
  -5  -2  -3   16.52    1.97 
  -5   2  -3   17.78    2.22 
   5   2   3   19.70    2.95 
  -6  -2  -3    4.13    1.58 
   6  -2   3    1.40    2.11 
   6   2   3    0.39    2.23 
  -6   2  -3    3.35    1.49 
   6  -3  -3    8.17    2.76 
  -6   3   3    8.14    1.53 
   6   3  -3    9.47    3.00 
   5  -3  -3   18.96    2.13 
  -5  -3   3   18.03    1.64 
   5  -3  -3   18.91    3.08 
  -5   3   3   22.33    1.87 
   5   3  -3   18.37    3.17 
   4  -3  -3   86.11    4.96 
  -4  -3   3   83.28    3.16 
   4  -3  -3   75.81    3.62 
  -4   3   3   79.15    3.28 
   4   3  -3   73.57    4.60 
  -3  -3   3   47.45    1.88 
   3  -3  -3   46.49    3.09 
   3  -3  -3   46.16    2.35 
   3   3  -3   40.02    2.89 
  -3   3   3   45.79    2.05 
   2  -3  -3  315.44    9.83 
   2  -3  -3  311.04    9.00 
  -2  -3   3  312.52    8.45 
  -2   3   3  311.45    8.77 
   2   3  -3  301.39    9.84 
   1  -3  -3  135.19    4.55 
   1  -3  -3  133.95    4.17 
  -1   3   3  136.79    4.00 
   1   3  -3  131.12    4.82 
   0  -3   3   14.26    0.82 
   0  -3   3   15.71    2.11 
   0   3   3   14.07    0.94 
   0   3  -3   14.79    0.67 
   1  -3   3    4.86    0.73 
   1  -3   3    3.38    0.93 
  -1   3  -3    3.98    0.59 
   1   3   3    3.28    0.66 
   1   3   3    3.72    0.73 
   2  -3   3   17.56    1.47 
   2  -3   3   16.23    1.78 
   2   3   3   19.72    1.68 
  -2   3  -3   17.11    1.23 
   2   3   3   14.90    1.33 
   3  -3   3    0.47    1.05 
   3  -3   3   -0.49    0.74 
  -3  -3  -3   -1.11    0.51 
   3   3   3   -0.35    0.96 
  -3   3  -3    0.50    0.64 
  -4  -3  -3   -0.72    0.70 
   4  -3   3    1.33    1.04 
   4  -3   3   -0.91    1.37 
   4   3   3    1.00    1.22 
  -4   3  -3   -0.53    0.70 
  -5  -3  -3   -1.31    0.94 
   5  -3   3   -1.50    1.38 
  -5   3  -3    0.90    0.98 
   5   3   3    0.01    1.39 
   6  -3   3    2.10    1.96 
  -6  -3  -3   -2.14    0.90 
  -6   3  -3   -0.89    1.07 
   6   3   3   -1.82    1.50 
   6  -4  -3   -0.57    1.75 
  -6   4   3   -0.94    0.83 
   6   4  -3   -0.61    2.08 
   5  -4  -3    3.59    2.08 
   5  -4  -3    3.98    1.30 
   5   4  -3    2.68    1.83 
  -5   4   3    1.98    0.92 
   4  -4  -3   24.64    2.08 
  -4  -4   3   26.18    1.60 
   4  -4  -3   32.43    3.19 
   4   4  -3   25.71    2.83 
  -4   4   3   28.46    1.85 
  -3  -4   3   75.02    2.61 
   3  -4  -3   71.16    3.16 
   3  -4  -3   70.53    3.95 
  -3   4   3   72.49    2.84 
   3   4  -3   76.01    4.00 
   2  -4  -3   34.19    2.22 
  -2  -4   3   34.67    1.27 
   2  -4  -3   36.85    1.85 
  -2   4   3   36.73    1.60 
   2   4  -3   36.44    2.29 
   1  -4  -3  109.71    3.86 
  -1  -4   3  113.80    2.95 
   1  -4  -3  107.60    3.63 
  -1   4   3  105.76    3.40 
   1   4  -3  110.36    4.24 
   0  -4  -3   70.75    2.69 
   0  -4   3   71.19    4.16 
   0  -4  -3   62.79    2.44 
   0  -4   3   67.61    2.29 
   0   4   3   66.86    2.49 
   0   4  -3   66.89    2.05 
   1  -4   3  311.51    9.91 
   1  -4   3  310.17    9.15 
   1   4   3  326.28    9.27 
   1   4   3  312.43    9.15 
  -1   4  -3  306.96    8.81 
   2  -4   3  200.44    7.25 
   2  -4   3  194.82    6.56 
   2   4   3  202.16    6.55 
  -2   4  -3  196.11    6.20 
   3  -4   3   75.15    4.16 
  -3  -4  -3   73.17    3.11 
   3  -4   3   63.13    3.37 
   3   4   3   60.89    3.52 
  -3   4  -3   68.88    3.11 
  -4  -4  -3   13.87    1.60 
   4  -4   3   10.47    1.90 
   4  -4   3   14.14    2.61 
  -4   4  -3   11.41    1.53 
   4   4   3    9.17    2.02 
   5  -4   3    3.29    1.97 
   5  -4   3    4.12    1.59 
  -5  -4  -3    7.70    1.64 
   5   4   3    6.59    2.12 
  -5   4  -3    4.47    1.34 
  -6  -4  -3    3.16    1.52 
   6  -4   3    0.84    1.77 
  -6   4  -3    5.99    1.89 
   6   4   3    4.63    2.39 
   6  -5  -3    7.24    2.60 
   6   5  -3    4.73    2.57 
  -6   5   3    5.24    1.33 
   5  -5  -3    4.91    1.39 
   5  -5  -3    2.61    1.90 
   5   5  -3    6.18    2.20 
  -5   5   3    4.09    1.19 
   4  -5  -3    9.62    2.24 
   4  -5  -3    9.67    1.53 
  -4  -5   3   10.35    1.09 
  -4   5   3    7.94    1.21 
   4   5  -3   12.13    2.28 
  -3  -5   3   61.21    2.23 
   3  -5  -3   53.60    3.49 
   3  -5  -3   64.54    2.95 
   3   5  -3   58.58    3.48 
  -3   5   3   59.01    2.52 
  -2  -5   3   56.84    1.83 
   2  -5  -3   59.01    2.95 
   2  -5  -3   57.76    2.54 
  -2  -5   3   58.02    1.84 
   2   5  -3   56.67    2.99 
  -2   5   3   57.29    2.25 
   1  -5  -3  141.27    4.74 
   1  -5  -3  140.76    4.63 
  -1  -5   3  145.39    3.97 
   1   5  -3  144.25    5.22 
  -1   5   3  142.77    4.35 
   0  -5   3   64.89    2.28 
   0  -5  -3   64.81    2.65 
   0  -5  -3   62.48    2.25 
   0  -5   3   77.82    4.47 
   0   5  -3   63.52    2.02 
   0   5   3   63.84    2.49 
   1  -5   3   33.54    1.73 
   1  -5   3   30.67    2.18 
   1   5   3   32.77    1.81 
   1   5   3   31.71    1.63 
  -1   5  -3   33.65    1.49 
   2  -5   3   51.41    2.62 
   2  -5   3   56.83    3.22 
  -2   5  -3   48.21    2.26 
   2   5   3   50.96    2.63 
   2   5   3   49.48    2.52 
  -3  -5  -3   16.84    1.50 
   3  -5   3   18.24    2.33 
   3  -5   3   19.51    1.88 
   3   5   3   16.85    1.99 
  -3   5  -3   16.99    1.50 
   4  -5   3    6.68    1.97 
  -4  -5  -3    3.84    1.09 
   4  -5   3    5.33    1.47 
   4   5   3    4.93    1.60 
  -4   5  -3    3.98    1.18 
   5  -5   3   -0.08    1.57 
  -5  -5  -3    1.15    1.10 
   5  -5   3    1.22    1.41 
  -5   5  -3    1.63    1.19 
   5   5   3    0.28    1.34 
   6  -5   3    0.74    1.80 
  -6  -5  -3   -1.51    1.10 
   6   5   3    0.03    1.86 
  -6   5  -3    0.53    1.37 
   6  -6  -3    0.21    1.93 
  -6   6   3   -0.27    0.88 
   6   6  -3    1.55    1.87 
   5  -6  -3    5.30    2.16 
   5  -6  -3    1.53    1.23 
  -5   6   3    2.17    0.93 
   5   6  -3    0.13    1.58 
  -4  -6   3   26.04    1.59 
   4  -6  -3   28.21    3.22 
   4  -6  -3   29.07    2.32 
   4   6  -3   27.43    2.90 
  -4   6   3   27.92    1.84 
  -3  -6   3   48.83    1.91 
   3  -6  -3   50.90    2.70 
   3  -6  -3   44.99    3.15 
  -3   6   3   47.80    2.27 
   3   6  -3   42.82    3.00 
   2  -6  -3   48.05    2.76 
   2  -6  -3   52.95    2.52 
  -2  -6   3   54.38    1.75 
  -2  -6   3   54.43    1.77 
  -2   6   3   54.74    2.18 
   2   6  -3   53.64    2.94 
   1  -6  -3  198.29    6.16 
  -1  -6   3  202.10    5.52 
   1  -6  -3  193.38    6.17 
   1   6  -3  192.23    6.72 
   1   6  -3  199.04    5.32 
  -1   6   3  198.48    5.86 
   0  -6   3  169.55    5.09 
   0  -6   3  167.31    7.36 
   0  -6  -3  168.55    5.52 
   0  -6  -3  168.55    4.89 
   0   6   3  169.89    5.33 
   0   6  -3  166.77    4.76 
   1  -6   3  122.01    4.27 
   1  -6   3  123.96    5.04 
  -1   6  -3  122.71    3.90 
   1   6   3  122.85    4.02 
   1   6   3  118.58    4.40 
   2  -6   3  190.18    6.51 
   2  -6   3  188.78    7.15 
   2   6   3  192.76    6.39 
   2   6   3  188.48    6.47 
  -2   6  -3  190.15    6.04 
  -3  -6  -3   90.56    3.75 
   3  -6   3   92.25    4.88 
   3  -6   3   87.39    4.20 
   3   6   3   90.08    3.99 
  -3   6  -3   83.99    3.63 
   3   6   3   90.60    4.91 
   4  -6   3    8.66    2.21 
   4  -6   3    5.17    1.57 
  -4  -6  -3   11.60    1.63 
  -4   6  -3   10.31    1.53 
   4   6   3   11.58    2.17 
   5  -6   3    1.92    1.94 
   5  -6   3    3.79    1.68 
  -5  -6  -3    4.44    1.48 
   5   6   3    5.78    2.14 
  -5   6  -3    4.52    1.34 
   6  -6   3   -1.51    1.52 
   6  -6   3    1.47    1.62 
  -6  -6  -3    3.68    1.51 
   6   6   3    4.49    2.49 
  -6   6  -3    4.87    1.69 
   6  -7  -3    2.87    2.28 
  -6   7   3    4.53    1.40 
   6   7  -3    7.50    2.71 
   5  -7  -3   23.72    3.41 
   5  -7  -3   21.05    2.46 
   5   7  -3   20.10    3.13 
  -5   7   3   24.24    2.06 
   4  -7  -3   33.93    2.54 
   4  -7  -3   30.01    3.34 
  -4   7   3   26.90    1.91 
   4   7  -3   25.88    2.83 
  -3  -7   3   63.98    2.31 
   3  -7  -3   67.00    3.82 
   3  -7  -3   59.27    3.15 
   3   7  -3   64.68    3.70 
  -3   7   3   61.88    2.70 
  -2  -7   3  167.62    4.78 
   2  -7  -3  166.36    5.74 
   2  -7  -3  159.84    6.00 
  -2  -7   3  170.59    4.73 
   2   7  -3  168.77    6.22 
  -2   7   3  167.80    5.26 
   1  -7  -3   69.56    2.71 
  -1  -7   3   68.85    2.26 
   1  -7  -3   66.65    2.81 
   1   7  -3   68.76    2.10 
  -1   7   3   63.27    2.46 
   1   7  -3   64.68    3.20 
   0  -7  -3    5.21    0.46 
   0  -7   3    4.76    0.70 
   0  -7   3    4.82    1.64 
   0  -7  -3    3.50    0.76 
   0   7  -3    5.07    0.48 
   0   7   3    4.20    0.73 
   1  -7   3   27.84    1.70 
   1  -7   3   24.72    2.13 
   1   7   3   25.84    1.74 
  -1   7  -3   26.77    1.37 
   1   7   3   26.34    1.36 
   2  -7   3    1.14    1.01 
   2  -7   3    0.45    0.72 
  -2   7  -3    0.38    0.50 
   2   7   3    0.31    0.60 
   2   7   3   -0.63    0.59 
   3  -7   3    1.80    1.32 
   3  -7   3    3.21    1.12 
   3   7   3    2.44    1.05 
  -3   7  -3    1.51    0.80 
   3   7   3   -0.34    1.54 
   4  -7   3   -1.82    1.28 
  -4  -7  -3   -0.25    0.70 
   4  -7   3   -0.47    0.99 
   4   7   3   -0.57    1.18 
  -4   7  -3    1.06    0.95 
   5  -7   3   -1.04    1.57 
  -5  -7  -3   -0.60    0.87 
   5  -7   3   -0.65    1.24 
  -5   7  -3    0.82    0.92 
   5   7   3    0.69    1.56 
   6  -7   3    0.93    1.65 
  -6  -7  -3   -0.63    1.05 
   6  -7   3   -0.35    1.67 
   6   7   3    0.76    1.89 
  -6   7  -3    0.66    1.34 
   6  -8  -3    2.52    2.20 
  -6   8   3    1.93    1.20 
   6   8  -3    4.54    2.44 
   5  -8  -3    6.55    2.30 
   5  -8  -3    7.10    1.83 
  -5   8   3    9.13    1.53 
   5   8  -3    8.08    2.37 
   4  -8  -3   13.87    2.60 
   4  -8  -3   19.14    2.10 
   4   8  -3   18.11    2.49 
  -4   8   3   17.06    1.56 
  -3  -8   3   47.90    1.97 
  -3  -8   3   51.28    2.10 
   3  -8  -3   47.23    3.25 
   3  -8  -3   52.41    2.89 
   3   8  -3   54.55    3.36 
  -3   8   3   51.31    2.42 
  -2  -8   3   57.61    1.96 
   2  -8  -3   53.51    2.76 
  -2  -8   3   56.85    1.87 
   2  -8  -3   52.09    2.91 
  -2   8   3   53.84    2.35 
   2   8  -3   58.16    3.08 
   1  -8  -3   25.94    1.50 
   1  -8  -3   20.91    1.56 
  -1  -8   3   22.67    1.18 
   1   8  -3   25.18    1.10 
  -1   8   3   24.38    1.38 
   1   8  -3   23.04    1.88 
   0  -8   3   29.89    1.58 
   0  -8  -3   31.67    1.85 
   0  -8  -3   31.10    1.10 
   0   8  -3   29.77    1.23 
   0   8   3   28.42    1.62 
   1  -8   3  158.83    6.21 
  -1  -8  -3  152.79    5.47 
   1  -8   3  142.10    5.16 
   1   8   3  157.32    4.71 
   1   8   3  160.60    5.54 
  -1   8  -3  153.39    4.83 
   2  -8   3   70.67    4.04 
   2  -8   3   82.92    3.66 
   2   8   3   81.15    3.30 
   2   8   3   81.98    3.65 
  -2   8  -3   78.43    3.17 
   3  -8   3   41.56    3.35 
   3  -8   3   39.99    2.85 
   3   8   3   37.17    2.60 
  -3   8  -3   38.42    2.33 
   3   8   3   41.04    2.69 
   4  -8   3   23.04    2.61 
  -4  -8  -3   22.78    2.11 
   4  -8   3   23.56    3.07 
   4   8   3   25.71    2.71 
  -4   8  -3   21.77    2.00 
   5  -8   3   12.74    2.41 
  -5  -8  -3   14.23    2.14 
   5  -8   3   18.22    3.29 
   5   8   3   20.30    2.97 
  -5   8  -3   13.95    2.10 
  -6  -8  -3    2.60    1.38 
   6  -8   3    2.31    1.93 
   6  -8   3    3.31    2.31 
  -6   8  -3    2.44    1.50 
   6   8   3    2.35    1.99 
   6  -9  -3    7.97    2.98 
   6   9  -3    8.06    2.83 
  -6   9   3    7.02    1.58 
   5  -9  -3    5.56    1.69 
   5  -9  -3    5.95    2.28 
  -5   9   3    6.65    1.38 
   5   9  -3    5.15    2.31 
   4  -9  -3   16.18    2.61 
   4  -9  -3   16.21    1.98 
   4   9  -3   15.15    2.34 
  -4   9   3   16.17    1.65 
   3  -9  -3   66.07    3.78 
  -3  -9   3   52.43    2.09 
  -3  -9   3   52.91    2.43 
   3  -9  -3   54.97    3.10 
   3   9  -3   52.95    3.39 
  -3   9   3   51.01    2.51 
   2  -9  -3  128.25    5.07 
  -2  -9   3  129.61    3.99 
   2  -9  -3  132.34    5.03 
  -2   9   3  128.76    4.41 
   2   9  -3  130.57    3.96 
   2   9  -3  131.62    5.26 
   1  -9  -3   57.00    2.43 
   1  -9  -3   58.20    2.78 
  -1  -9   3   60.07    2.22 
   1   9  -3   52.42    2.08 
  -1   9   3   54.65    2.35 
   1   9  -3   65.01    3.14 
   0  -9   3   21.83    1.40 
   0  -9  -3   22.42    1.61 
   0   9   3   21.42    1.43 
   0   9  -3   19.19    0.99 
  -1  -9  -3   10.55    1.33 
   1  -9   3   10.76    1.29 
   1  -9   3   11.91    1.86 
  -1   9  -3   12.10    0.98 
   1   9   3   10.24    1.36 
   1   9   3   11.33    0.81 
   2  -9   3   13.99    1.93 
   2  -9   3   14.74    1.61 
  -2   9  -3   13.86    1.30 
   2   9   3   14.56    1.62 
   2   9   3   14.09    1.32 
   3  -9   3    5.91    1.39 
   3  -9   3    6.06    1.84 
   3   9   3    6.15    1.32 
   3   9   3    3.83    1.19 
  -3   9  -3    4.28    1.00 
   4  -9   3   -1.14    0.98 
   4  -9   3    0.39    1.39 
  -4  -9  -3    1.49    0.94 
  -4   9  -3    1.72    1.08 
  -5  -9  -3    1.32    1.17 
   5  -9   3    2.35    2.13 
   5  -9   3    0.11    1.44 
   5   9   3    1.36    1.53 
  -5   9  -3    1.49    1.06 
   6  -9   3    1.68    1.72 
   6  -9   3    0.28    2.03 
  -6  -9  -3    1.64    1.43 
  -6   9  -3    1.82    1.45 
   6   9   3   -0.91    1.75 
   6 -10  -3   -0.20    1.96 
   6 -10  -3   -2.05    1.92 
   6  10  -3   -1.52    1.64 
  -6  10   3   -0.45    1.03 
   5 -10  -3    1.15    1.37 
   5 -10  -3    1.29    1.72 
   5  10  -3    1.06    1.62 
  -5  10   3   -0.78    0.81 
   4 -10  -3   18.70    2.18 
   4 -10  -3   22.68    2.79 
   4  10  -3   15.21    2.35 
  -4  10   3   15.47    1.71 
   3 -10  -3   18.14    2.33 
   3 -10  -3   17.47    2.05 
   3  10  -3   19.65    2.27 
  -3  10   3   20.02    1.53 
   2 -10  -3   94.50    4.13 
  -2 -10   3   95.37    3.22 
   2 -10  -3   91.71    4.11 
   2  10  -3   96.19    3.15 
   2  10  -3  102.70    4.40 
  -2  10   3   98.53    3.61 
   1 -10  -3   58.80    2.85 
   1 -10  -3   56.57    2.41 
  -1 -10   3   60.61    2.33 
   1  10  -3   52.53    2.19 
  -1  10   3   60.91    2.46 
   1  10  -3   53.03    2.94 
   0 -10  -3  137.88    4.95 
   0 -10   3  131.09    4.56 
   0  10   3  136.23    4.70 
   0  10  -3  130.64    4.05 
   1 -10   3  130.42    4.83 
   1 -10   3  141.84    5.95 
  -1 -10  -3  127.02    5.02 
   1  10   3  130.58    5.03 
  -1  10  -3  131.91    4.33 
   2 -10   3  171.03    6.98 
   2 -10   3  157.48    6.07 
   2  10   3  158.65    6.18 
   2  10   3  167.13    5.46 
  -2  10  -3  170.04    5.59 
   3 -10   3   33.59    2.62 
   3 -10   3   26.08    2.96 
  -3  10  -3   30.23    2.18 
   3  10   3   30.69    2.45 
   3  10   3   31.38    2.31 
   4 -10   3   18.04    2.86 
  -4 -10  -3   16.35    1.87 
   4 -10   3   15.81    2.33 
  -4  10  -3   18.05    1.91 
   4  10   3   19.39    2.34 
   5 -10   3   -0.28    1.49 
   5 -10   3    1.49    1.55 
  -5 -10  -3    0.67    1.04 
  -5  10  -3    2.28    1.27 
   5  10   3   -0.09    1.27 
   6 -10   3    1.81    1.86 
   6 -10   3    5.63    2.42 
  -6 -10  -3    4.82    1.80 
  -6  10  -3    1.47    1.35 
   6 -11  -3    3.47    2.24 
   6 -11  -3    1.35    1.67 
  -6  11   3    3.12    1.51 
   6  11  -3    5.75    2.58 
   5 -11  -3    5.00    2.26 
   5 -11  -3    6.10    1.79 
   5  11  -3    3.94    1.93 
  -5  11   3    4.06    1.28 
   4 -11  -3   20.48    3.17 
   4 -11  -3   17.10    2.21 
  -4  11   3   17.35    1.68 
   4  11  -3   11.96    2.39 
   3 -11  -3   47.61    3.34 
   3 -11  -3   48.98    3.17 
  -3  11   3   43.59    2.41 
   3  11  -3   38.95    2.97 
   2 -11  -3   26.03    2.04 
  -2 -11   3   22.09    1.33 
   2 -11  -3   24.29    2.05 
  -2  11   3   20.29    1.50 
   2  11  -3   24.35    2.10 
   2  11  -3   24.05    1.27 
  -1 -11   3   66.23    2.58 
   1 -11  -3   57.89    2.98 
   1 -11  -3   64.86    2.58 
  -1  11   3   58.65    2.58 
   1  11  -3   58.93    2.45 
   0 -11   3   48.49    2.39 
   0 -11  -3   52.34    2.66 
   0  11   3   50.68    2.45 
   0  11  -3   50.05    1.92 
   1 -11   3    2.80    0.89 
  -1 -11  -3    1.82    0.87 
   1 -11   3    5.75    1.57 
  -1  11  -3    4.68    0.70 
   1  11   3    3.22    0.98 
   2 -11   3    6.31    1.77 
  -2 -11  -3    3.64    1.07 
   2 -11   3    2.89    1.06 
  -2  11  -3    3.42    0.89 
   2  11   3    4.49    0.81 
   2  11   3    2.08    1.09 
   3 -11   3   17.94    2.69 
   3 -11   3   19.74    2.22 
   3  11   3   16.97    1.84 
  -3  11  -3   19.47    1.83 
   3  11   3   19.35    2.10 
   4 -11   3    0.37    1.18 
  -4 -11  -3    0.95    1.03 
   4 -11   3    0.30    1.45 
   4  11   3    0.24    0.97 
  -4  11  -3    1.85    1.00 
   4  11   3    0.47    1.17 
   5 -11   3    0.62    1.87 
   5 -11   3   -0.36    1.56 
  -5 -11  -3    0.13    1.15 
  -5  11  -3   -1.42    0.83 
  -6 -11  -3    0.81    1.30 
   6 -11   3    0.57    1.87 
   6 -11   3   -2.10    1.80 
  -6  11  -3   -2.13    0.97 
   5 -12  -3    2.46    2.08 
   5 -12  -3    4.58    1.86 
  -5  12   3    5.13    1.28 
   5  12  -3    4.52    2.00 
   4 -12  -3    8.28    1.83 
   4 -12  -3    7.37    2.19 
  -4  12   3    9.35    1.51 
   4  12  -3   13.42    2.44 
   3 -12  -3   44.91    3.07 
   3 -12  -3   44.19    3.19 
  -3  12   3   41.48    2.38 
   3  12  -3   49.30    3.25 
   2 -12  -3   47.28    2.93 
   2 -12  -3   46.66    2.78 
  -2 -12   3   45.04    2.08 
   2  12  -3   43.55    1.96 
  -2  12   3   47.19    2.34 
   1 -12  -3   23.46    1.47 
  -1 -12   3   22.58    1.49 
   1 -12  -3   22.18    1.87 
   1  12  -3   23.50    2.00 
   1  12  -3   19.83    1.41 
  -1  12   3   23.78    1.55 
   0 -12   3   66.28    2.93 
   0 -12  -3   66.48    3.16 
   0  12  -3   62.18    2.35 
   0  12   3   62.08    2.89 
   1 -12   3   80.66    3.60 
   1 -12   3   77.96    4.50 
  -1 -12  -3   77.38    3.62 
  -1  12  -3   77.94    2.98 
   1  12   3   72.94    3.63 
  -2 -12  -3   50.82    3.08 
   2 -12   3   49.20    3.71 
   2 -12   3   50.25    3.02 
  -2  12  -3   53.71    2.61 
   2  12   3   58.39    3.38 
   3 -12   3   39.70    3.76 
   3 -12   3   38.16    2.99 
  -3  12  -3   40.00    2.52 
   3  12   3   44.11    3.10 
   4 -12   3   14.40    2.46 
  -4 -12  -3   15.45    2.04 
   4 -12   3   11.50    2.69 
  -4  12  -3   10.02    1.73 
   4  12   3   11.86    2.08 
   5 -12   3    7.21    2.19 
  -5 -12  -3    6.53    1.70 
   5 -12   3    8.76    2.68 
  -5  12  -3    4.67    1.53 
   5 -13  -3    7.89    2.48 
   5 -13  -3    8.50    2.11 
   5  13  -3    2.85    2.10 
  -5  13   3    9.24    1.68 
   4 -13  -3   17.06    2.40 
   4 -13  -3   19.03    2.90 
  -4  13   3   18.44    1.82 
   4  13  -3   17.10    2.56 
   3 -13  -3   43.24    3.28 
   3 -13  -3   56.67    3.56 
  -3  13   3   47.38    2.63 
   3  13  -3   41.67    3.63 
  -2 -13   3   54.87    2.44 
   2 -13  -3   54.51    3.29 
   2 -13  -3   60.86    3.18 
   2  13  -3   55.35    3.21 
  -2  13   3   52.84    2.63 
   2  13  -3   56.12    2.38 
  -1 -13   3   43.04    2.21 
   1 -13  -3   39.22    2.57 
   1 -13  -3   42.48    2.03 
   1  13  -3   41.43    2.15 
  -1  13   3   41.46    2.19 
   1  13  -3   39.44    2.63 
   0 -13   3    8.16    1.27 
   0 -13  -3    9.23    1.38 
   0  13   3    4.74    1.07 
   0  13  -3    6.14    0.79 
   1 -13   3    2.68    0.94 
   1 -13   3    1.51    1.40 
  -1 -13  -3    2.41    1.01 
  -1  13  -3    0.90    0.61 
   1  13   3    1.13    0.86 
   2 -13   3    9.64    1.72 
  -2 -13  -3    7.20    1.56 
   2 -13   3    8.83    2.06 
   2  13   3    4.95    1.41 
  -2  13  -3    6.18    1.06 
   3 -13   3   -0.39    1.12 
   3 -13   3   -0.74    1.29 
  -3 -13  -3    0.51    0.99 
  -3  13  -3    2.27    1.02 
   3  13   3    2.26    1.30 
   4 -13   3    0.44    1.44 
   4 -13   3   -0.72    1.42 
  -4 -13  -3   -0.90    0.96 
  -4  13  -3    0.30    0.96 
   4  13   3    1.83    1.28 
   5 -13   3    0.68    2.02 
  -5 -13  -3    0.71    1.16 
   5 -13   3   -1.08    1.36 
  -5  13  -3   -0.19    1.01 
   5 -14  -3    0.72    1.45 
   5 -14  -3    0.66    1.86 
   5  14  -3   -0.35    1.59 
  -5  14   3    3.05    1.34 
   4 -14  -3    7.45    2.14 
   4 -14  -3    2.55    1.75 
  -4  14   3    5.19    1.31 
   4  14  -3    4.96    1.73 
   3 -14  -3   47.80    3.36 
   3 -14  -3   43.49    3.32 
  -3  14   3   45.17    2.58 
   2 -14  -3    9.71    1.57 
   2 -14  -3   11.93    1.94 
  -2 -14   3    9.08    1.16 
   2  14  -3   10.41    1.65 
  -2  14   3    9.86    1.27 
   1 -14  -3   36.51    2.64 
  -1 -14   3   36.45    2.14 
   1  14  -3   34.59    2.46 
  -1  14   3   35.27    2.14 
   1  14  -3   32.93    2.02 
   0 -14  -3   39.71    2.61 
   0 -14   3   47.41    2.61 
   0  14   3   47.03    2.56 
   0  14  -3   44.43    2.01 
   1 -14   3  107.43    4.56 
   1 -14   3  114.34    5.99 
  -1 -14  -3  104.51    4.62 
  -1  14  -3  100.50    3.76 
   1  14   3  103.50    4.66 
   2 -14   3   28.50    2.90 
   2 -14   3   27.28    2.43 
  -2 -14  -3   26.55    2.35 
  -2  14  -3   28.18    1.96 
   2  14   3   23.89    2.53 
  -3 -14  -3   50.70    3.46 
   3 -14   3   44.48    3.90 
   3 -14   3   48.35    3.46 
  -3  14  -3   52.02    2.88 
   3  14   3   48.00    3.58 
   4 -14   3    8.89    2.71 
   4 -14   3    5.95    1.89 
  -4 -14  -3    2.60    1.32 
  -4  14  -3    6.40    1.53 
   4  14   3    8.96    2.07 
   5 -14   3    2.89    2.29 
  -5 -14  -3    2.95    1.52 
   5 -14   3    2.00    1.80 
  -5  14  -3    1.70    1.47 
   5 -15  -3    2.78    1.89 
   5 -15  -3    4.59    2.28 
  -5  15   3    3.81    1.32 
   4 -15  -3    6.65    2.03 
   4 -15  -3    3.83    1.67 
  -4  15   3    6.58    1.39 
   3 -15  -3   15.53    2.23 
   3 -15  -3   13.42    2.13 
   3  15  -3   17.76    2.25 
  -3  15   3   16.82    1.77 
  -2 -15   3   41.35    2.21 
   2 -15  -3   32.93    2.44 
   2 -15  -3   37.90    2.91 
  -2  15   3   31.64    2.13 
   2  15  -3   32.17    2.60 
   1 -15  -3   28.61    2.52 
  -1 -15   3   25.54    1.94 
   1  15  -3   26.32    2.21 
   1  15  -3   25.43    1.88 
  -1  15   3   29.40    2.03 
   0 -15   3   18.54    1.85 
   0 -15  -3   23.26    2.16 
   0  15  -3   21.59    1.43 
   0  15   3   20.42    1.81 
   1 -15   3    5.83    1.36 
  -1 -15  -3    5.66    1.42 
   1 -15   3    6.75    2.01 
  -1  15  -3    8.15    1.07 
   1  15   3    5.97    1.39 
   2 -15   3    6.85    1.63 
   2 -15   3    5.97    1.85 
  -2 -15  -3    2.03    1.29 
  -2  15  -3    5.10    1.07 
   2  15   3    6.19    1.62 
   3 -15   3    0.17    1.11 
   3 -15   3    1.03    1.62 
  -3 -15  -3   -0.78    1.01 
  -3  15  -3    1.64    0.99 
   3  15   3   -0.53    1.09 
   4 -15   3    5.86    2.26 
  -4 -15  -3    1.64    1.22 
   4 -15   3    1.18    1.41 
  -4  15  -3    0.41    1.08 
   4  15   3    2.53    1.58 
   5 -15   3   -1.92    1.32 
  -5 -15  -3   -0.06    1.15 
  -5 -15  -3    1.73    1.46 
   5 -15   3    1.45    2.12 
  -5  15  -3   -0.12    1.08 
   5 -16  -3    4.59    2.24 
   5 -16  -3    3.24    1.83 
  -5  16   3    1.61    1.22 
   4 -16  -3   13.97    2.69 
   4 -16  -3   11.67    2.40 
  -4  16   3   14.18    1.99 
   3 -16  -3   11.68    2.15 
   3 -16  -3    9.25    2.05 
   3  16  -3   15.48    2.18 
  -3  16   3    9.93    1.52 
  -2 -16   3   36.89    2.28 
   2 -16  -3   39.71    3.18 
  -2  16   3   34.54    2.27 
   2  16  -3   31.99    2.51 
  -1 -16   3   36.87    2.32 
   1 -16  -3   34.34    2.87 
   1  16  -3   35.46    2.51 
  -1  16   3   33.16    2.20 
   1  16  -3   31.84    2.20 
   0 -16   3   44.12    2.71 
   0 -16  -3   39.01    2.78 
   0  16   3   43.56    2.64 
   0  16  -3   40.42    2.05 
   1 -16   3   37.31    3.93 
   1 -16   3   37.40    2.66 
  -1 -16  -3   35.23    2.61 
   1  16   3   34.77    2.70 
  -1  16  -3   33.03    1.94 
  -2 -16  -3   75.44    4.11 
   2 -16   3   76.35    4.25 
   2 -16   3   80.00    5.08 
   2  16   3   74.12    4.53 
  -2  16  -3   78.46    3.49 
  -3 -16  -3   16.42    2.34 
   3 -16   3   18.42    2.49 
   3 -16   3   11.80    2.84 
   3  16   3   19.91    2.59 
  -3  16  -3   14.49    1.75 
   4 -16   3    8.71    2.22 
  -4 -16  -3    4.58    1.59 
   4 -16   3    8.57    2.52 
   4  16   3    9.96    2.24 
  -4  16  -3    6.66    1.56 
   5 -16   3    3.19    2.42 
  -5 -16  -3    1.03    1.43 
   5 -16   3    1.45    1.75 
  -5  16  -3    5.73    1.59 
   5 -17  -3    2.56    2.05 
  -5  17   3    7.06    1.86 
   4 -17  -3    8.97    2.45 
  -4  17   3    9.25    1.71 
   3 -17  -3   19.58    2.64 
  -3  17   3   17.47    1.88 
   2 -17  -3   24.91    2.84 
  -2  17   3   28.12    2.13 
   1 -17  -3   21.28    2.44 
  -1 -17   3   21.39    1.90 
  -1  17   3   19.06    1.79 
   1  17  -3   17.78    2.00 
   1  17  -3   20.52    1.89 
   0 -17   3    2.07    1.13 
   0 -17  -3    3.27    1.25 
   0  17  -3    2.74    0.80 
   0  17   3    3.03    1.10 
   1 -17   3    2.25    1.15 
   1 -17   3    1.49    2.00 
  -1 -17  -3    2.26    1.14 
  -1  17  -3    2.48    0.76 
   1  17   3    1.44    1.23 
   2 -17   3    3.71    1.64 
  -2 -17  -3    3.53    1.38 
   2 -17   3    2.19    1.28 
  -2  17  -3    2.26    0.95 
   2  17   3    1.83    1.57 
  -3 -17  -3   -0.14    1.01 
   3 -17   3    1.93    1.45 
   3 -17   3    3.26    2.03 
   3  17   3    4.63    1.79 
  -3  17  -3    4.94    1.24 
   4 -17   3   -0.09    1.69 
   4 -17   3   -0.19    1.39 
  -4 -17  -3   -0.47    1.13 
  -4  17  -3    0.42    1.06 
   4  17   3    0.03    1.52 
   5 -17   3    0.91    1.72 
  -5 -17  -3    1.60    1.50 
   5 -17   3    3.25    2.21 
  -5  17  -3    0.26    1.29 
   5 -18  -3    1.82    2.02 
  -5  18   3    4.09    1.72 
   4 -18  -3    7.73    2.28 
  -4  18   3    7.00    1.65 
   3 -18  -3   10.67    2.20 
  -3  18   3    7.00    1.45 
   2 -18  -3   19.35    2.76 
  -2  18   3   19.35    1.91 
   1 -18  -3   16.11    2.22 
  -1 -18   3   19.29    1.90 
   1  18  -3   13.48    2.36 
  -1  18   3   15.18    1.73 
   0 -18   3   13.60    1.92 
   0 -18  -3   20.82    2.41 
   0  18   3   14.72    1.87 
   0  18  -3   17.57    1.54 
   1 -18   3   29.77    2.64 
   1 -18   3   38.68    4.24 
  -1 -18  -3   30.23    2.65 
   1  18   3   37.63    2.92 
  -1  18  -3   31.11    2.00 
   2 -18   3   36.61    3.11 
   2 -18   3   36.09    3.91 
  -2 -18  -3   35.57    3.05 
  -2  18  -3   36.27    2.33 
   2  18   3   40.63    3.62 
   3 -18   3    6.49    2.31 
   3 -18   3   10.10    2.27 
  -3 -18  -3    6.38    1.80 
   3  18   3   11.81    2.47 
  -3  18  -3    7.90    1.51 
   4 -18   3    5.71    2.48 
   4 -18   3    4.12    2.00 
  -4 -18  -3    6.48    1.93 
   4  18   3    9.56    2.40 
  -4  18  -3    4.05    1.48 
   4 -19  -3    1.31    2.10 
  -4  19   3    1.28    1.25 
   3 -19  -3   14.16    2.57 
  -3  19   3   15.27    2.15 
   2 -19  -3   24.14    2.99 
  -2  19   3   20.26    2.14 
  -1 -19   3   16.11    1.89 
   1 -19  -3   15.49    2.31 
  -1  19   3   15.72    1.95 
   0 -19  -3    2.79    1.47 
   0 -19   3    4.80    1.43 
   0  19   3    4.73    1.47 
   0  19  -3    3.53    0.93 
   1 -19   3    8.01    2.76 
  -1 -19  -3    3.81    1.34 
   1 -19   3    5.51    1.60 
   1  19   3    8.38    1.83 
  -1  19  -3    2.64    0.88 
   2 -19   3    0.89    1.87 
  -2 -19  -3    0.03    1.21 
   2 -19   3   -0.48    1.34 
   2  19   3    1.06    1.51 
  -2  19  -3    0.08    0.72 
   3 -19   3    2.09    1.99 
   3 -19   3   -2.48    1.10 
  -3 -19  -3    2.04    1.27 
  -3  19  -3    1.38    0.98 
   3  19   3    0.85    1.39 
  -4 -19  -3    1.52    1.31 
   4 -19   3   -0.67    1.75 
   4 -19   3   -1.67    1.55 
   4  19   3    3.50    1.92 
  -4  19  -3    1.60    1.15 
   4 -20  -3   -2.01    1.79 
  -4  20   3    0.53    1.44 
   3 -20  -3   10.70    2.37 
  -3  20   3   13.86    2.13 
   2 -20  -3    8.05    2.04 
  -2  20   3   10.09    1.73 
   1 -20  -3   13.69    2.34 
  -1 -20   3   13.23    1.96 
  -1  20   3   17.56    1.93 
   0 -20   3   19.53    2.39 
   0 -20  -3   29.13    2.82 
   0  20  -3   25.45    1.95 
   0  20   3   28.39    2.58 
   1 -20   3   30.18    2.83 
  -1 -20  -3   28.91    2.74 
   1  20   3   32.74    3.10 
  -1  20  -3   28.48    2.06 
  -2 -20  -3   11.40    2.01 
   2 -20   3   15.31    2.49 
   2  20   3   15.73    2.73 
  -2  20  -3   13.11    1.63 
   3 -20   3   14.36    3.05 
  -3 -20  -3   14.06    2.36 
   3 -20   3   13.45    2.63 
   3  20   3   15.36    2.88 
  -3  20  -3   20.32    2.15 
   4 -20   3    1.70    1.80 
  -4 -20  -3    2.09    1.61 
   4 -20   3    4.54    2.53 
   4  20   3    5.89    2.25 
  -4  20  -3    3.78    1.53 
   4 -21  -3    0.88    2.02 
  -4  21   3    4.79    1.79 
   3 -21  -3    6.27    2.24 
  -3  21   3   12.20    2.19 
   2 -21  -3   10.84    2.33 
  -2  21   3   10.11    1.88 
  -1 -21   3    7.86    1.65 
   1 -21  -3    8.89    2.20 
  -1  21   3    9.77    1.68 
   0 -21   3    4.12    1.52 
   0 -21  -3    6.68    1.81 
   0  21  -3    4.20    1.13 
   0  21   3    4.90    1.62 
  -1 -21  -3    0.33    1.21 
   1 -21   3    1.89    1.45 
  -1  21  -3    1.02    0.81 
   1  21   3    2.57    1.55 
  -2 -21  -3    2.54    1.52 
   2 -21   3    0.82    1.43 
  -2  21  -3    1.87    1.03 
   2  21   3    0.52    1.53 
   3 -21   3    3.02    1.71 
  -3 -21  -3    1.25    1.18 
  -3  21  -3    0.44    1.15 
   3  21   3    1.68    1.96 
  -4 -21  -3   -0.21    1.38 
   4 -21   3   -1.06    1.62 
  -4  21  -3   -0.74    0.96 
   4  21   3   -0.91    1.91 
   3 -22  -3    6.59    2.27 
  -3  22   3    9.89    2.15 
   2 -22  -3   13.06    2.67 
  -2  22   3   12.91    2.07 
   1 -22  -3    4.22    1.76 
  -1 -22   3    3.12    1.57 
  -1  22   3    5.89    1.66 
   0 -22  -3   23.39    2.80 
   0 -22   3   17.30    2.46 
   0  22   3   19.35    2.62 
  -1 -22  -3   20.72    2.64 
   1 -22   3   11.47    2.24 
  -1  22  -3   16.06    1.84 
   1  22   3   12.92    2.52 
  -2 -22  -3   12.00    2.29 
   2 -22   3   15.78    2.71 
   2  22   3   12.79    2.73 
  -2  22  -3   17.09    2.01 
  -3 -22  -3    9.56    2.13 
   3 -22   3    3.48    2.01 
  -3  22  -3    4.79    1.43 
   3  22   3    4.34    2.15 
   3 -23  -3    1.37    1.89 
  -3  23   3    6.87    1.78 
   2 -23  -3    5.72    2.16 
  -2  23   3    6.76    1.73 
   1 -23  -3    8.26    2.31 
  -1  23   3    9.94    1.92 
   0 -23   3    5.97    1.68 
   0 -23  -3    3.63    2.00 
   0  23   3    5.20    1.68 
   1 -23   3    1.05    1.56 
  -1 -23  -3    2.43    1.60 
   1  23   3   -1.49    1.31 
  -1  23  -3    0.25    0.92 
  -2 -23  -3   -0.39    1.20 
   2 -23   3    2.27    1.78 
   2  23   3    0.94    1.86 
  -2  23  -3    1.49    1.12 
  -3 -23  -3    0.04    1.35 
   3 -23   3    1.58    1.94 
  -3  23  -3    0.59    1.28 
   3  23   3   -1.66    1.72 
   3 -24  -3    3.83    2.20 
  -3  24   3    3.76    1.80 
   2 -24  -3    2.55    2.11 
  -2  24   3    7.28    1.99 
   1 -24  -3    5.42    2.20 
  -1  24   3    4.44    1.60 
   0 -24  -3   10.36    2.48 
   0 -24   3    7.79    2.01 
   0  24   3   12.27    2.29 
  -1 -24  -3   12.30    2.49 
   1 -24   3   13.61    2.60 
   1  24   3   13.87    2.67 
  -1  24  -3   12.55    1.83 
  -2 -24  -3    5.89    2.01 
   2 -24   3    4.39    1.89 
   2  24   3    5.48    2.29 
  -2  24  -3    9.67    1.74 
  -3 -24  -3    7.45    2.09 
   3 -24   3    3.80    2.28 
   3  24   3    8.85    2.68 
  -3  24  -3    6.41    1.67 
   2 -25  -3    3.42    2.03 
  -2  25   3    7.58    1.99 
   1 -25  -3    0.34    1.74 
  -1  25   3    5.91    1.92 
   0 -25   3    1.42    1.45 
   0 -25  -3    2.17    1.84 
   0  25   3   -0.71    1.34 
   1 -25   3   -0.11    1.55 
  -1 -25  -3   -0.19    1.55 
   1  25   3    2.43    1.64 
  -2 -25  -3   -0.22    1.50 
   2 -25   3    0.25    1.85 
  -2  25  -3    1.13    1.15 
   2  25   3   -2.37    1.77 
   1 -26  -3    6.01    2.26 
  -1  26   3    7.23    1.96 
   0 -26   3    5.29    1.94 
   0 -26  -3    1.33    2.03 
   0  26   3    2.58    1.71 
   1 -26   3    7.96    2.39 
  -1 -26  -3    9.55    2.31 
   1  26   3   15.58    2.88 
   0 -27  -3   -0.34    1.85 
   0  27   3   -0.44    1.35 
   6   0  -4    3.52    2.32 
  -5   0   4   27.50    1.90 
   5   0  -4   31.80    3.85 
  -4   0   4  109.58    4.02 
   4   0  -4  118.82    4.31 
   4   0  -4  111.83    5.87 
   3   0  -4  155.70    4.99 
   3   0  -4  158.11    6.49 
  -3   0   4  156.30    4.85 
   2   0  -4  429.51   11.68 
   2   0  -4  416.99   13.09 
  -2   0   4  435.77   11.61 
   1   0  -4  294.12    9.06 
   1   0  -4  284.09    7.89 
  -1   0   4  281.86    7.83 
   0   0   4  358.17   10.02 
   1   0   4   89.68    3.28 
   1   0   4   93.60    4.00 
  -2   0  -4   53.66    2.45 
   2   0   4   61.50    3.27 
   3   0   4   30.98    2.74 
  -3   0  -4   31.61    2.09 
   4   0   4    4.44    1.71 
  -4   0  -4    3.81    1.12 
   5   0   4    3.98    1.91 
  -5   0  -4    6.09    1.64 
  -6   0  -4    1.80    1.45 
   6   0   4    2.53    2.18 
   6  -1  -4    0.68    2.14 
   6   1  -4   -0.30    1.78 
   5  -1  -4   -1.69    1.29 
   5   1  -4   -0.92    1.43 
   4  -1  -4   -0.43    0.60 
  -4  -1   4   -0.12    0.50 
   4  -1  -4   -1.72    0.96 
   4   1  -4   -0.90    1.07 
  -4   1   4   -0.27    0.47 
   3  -1  -4    8.29    0.99 
   3  -1  -4    7.99    1.69 
  -3  -1   4    7.74    0.77 
   3   1  -4   10.46    0.92 
  -3   1   4    9.07    0.87 
   3   1  -4    4.50    1.33 
   2  -1  -4    0.15    0.36 
  -2  -1   4    0.19    0.23 
   2  -1  -4    0.22    0.62 
  -2   1   4   -0.08    0.27 
   2   1  -4    0.20    0.24 
   2   1  -4    1.01    0.74 
   1  -1  -4    1.05    0.36 
  -1  -1   4    0.91    0.27 
   1  -1  -4    1.72    0.69 
   1   1  -4    0.82    0.63 
   1   1  -4    1.08    0.28 
  -1   1   4    0.79    0.28 
   0  -1   4   88.41    2.87 
   1  -1   4   64.93    3.27 
   1   1   4   64.97    3.13 
   1   1   4   64.75    2.62 
  -1   1  -4   65.50    2.44 
  -2  -1  -4   48.89    2.27 
   2  -1   4   49.49    2.99 
  -2   1  -4   47.43    2.24 
   2   1   4   47.39    2.89 
   3  -1   4   10.56    2.01 
  -3  -1  -4    7.85    1.22 
  -3   1  -4    6.98    1.18 
   3   1   4    8.93    1.83 
   4  -1   4   20.35    2.71 
  -4  -1  -4   17.84    1.92 
   4   1   4   17.00    2.50 
  -4   1  -4   15.21    1.73 
  -5  -1  -4    9.82    1.74 
   5  -1   4   12.34    2.73 
  -5   1  -4   11.70    1.91 
   5   1   4    9.61    2.39 
   6  -1   4    1.09    2.22 
  -6  -1  -4    2.90    1.43 
   6   1   4    5.26    2.64 
  -6   1  -4    1.18    1.46 
   6  -2  -4    6.05    2.84 
   6   2  -4    4.13    2.37 
   5  -2  -4   29.20    3.63 
   5   2  -4   26.38    3.63 
   4  -2  -4   62.68    4.25 
   4  -2  -4   57.67    2.90 
  -4  -2   4   60.66    2.52 
   4   2  -4   60.81    4.18 
   3  -2  -4  198.42    7.63 
  -3  -2   4  195.31    5.82 
   3  -2  -4  195.86    6.25 
   3   2  -4  205.17    5.89 
   3   2  -4  187.39    7.56 
  -3   2   4  199.00    6.03 
  -2  -2   4  100.00    2.94 
   2  -2  -4   98.45    4.26 
   2  -2  -4   93.88    3.33 
  -2   2   4   97.00    3.17 
   2   2  -4   98.40    4.34 
   2   2  -4  103.01    2.85 
   1  -2  -4  143.50    4.52 
  -1  -2   4  150.80    4.14 
   1  -2  -4  154.28    5.25 
   1   2  -4  149.22    4.11 
  -1   2   4  146.40    4.40 
   1   2  -4  149.11    5.53 
   0  -2   4  288.56    8.09 
   0   2   4  294.62    8.42 
   1  -2   4  501.83   15.42 
  -1   2  -4  525.10   14.16 
   1   2   4  514.51   15.05 
   1   2   4  515.63   14.48 
   2  -2   4  224.11    7.42 
  -2  -2  -4  222.51    7.04 
   2  -2   4  218.75    8.05 
   2   2   4  229.13    7.33 
  -2   2  -4  228.79    7.03 
   2   2   4  232.00    7.84 
  -3  -2  -4   77.50    3.39 
   3  -2   4   75.40    3.74 
   3  -2   4   82.78    4.49 
   3   2   4   74.37    4.12 
  -3   2  -4   79.20    3.43 
   4  -2   4   18.77    2.70 
  -4  -2  -4   18.99    1.90 
   4   2   4   15.88    2.40 
  -4   2  -4   18.94    1.97 
   5  -2   4    0.84    1.77 
  -5  -2  -4    1.45    1.08 
  -5   2  -4    0.77    1.15 
   5   2   4    0.50    1.58 
  -6  -2  -4    1.43    1.51 
   6  -2   4    2.80    2.11 
  -6   2  -4   -0.42    1.13 
   6   2   4   -1.67    1.53 
   6  -3  -4    0.86    2.02 
   6   3  -4    0.71    1.91 
   5  -3  -4   -0.69    1.48 
   5   3  -4   -1.84    1.39 
  -5   3   4    1.09    0.75 
   4  -3  -4   -0.06    1.30 
   4  -3  -4    0.71    0.73 
  -4  -3   4    0.37    0.52 
  -4   3   4    0.84    0.58 
   4   3  -4    0.74    1.28 
  -3  -3   4    1.16    0.41 
   3  -3  -4    1.84    0.68 
   3  -3  -4    0.32    1.01 
  -3   3   4    0.82    0.40 
   3   3  -4   -0.16    0.86 
   2  -3  -4    0.87    0.52 
   2  -3  -4    1.00    0.77 
  -2  -3   4    1.12    0.23 
   2   3  -4    0.28    0.68 
   1  -3  -4   39.42    2.06 
   1  -3  -4   37.29    1.68 
   1   3  -4   38.85    2.38 
  -1   3   4   34.54    1.48 
   1   3  -4   37.42    1.11 
   1   3  -4   37.59    1.14 
   0  -3   4  110.16    3.52 
   0   3  -4  111.09    3.27 
   0   3   4  109.88    3.74 
   1  -3   4   89.47    4.20 
   1  -3   4   94.29    3.45 
   1   3   4   92.10    3.48 
   1   3   4   94.76    3.77 
  -1   3  -4   86.07    3.07 
   2  -3   4    9.11    1.67 
   2  -3   4    5.80    1.13 
   2   3   4    8.64    1.21 
   2   3   4    5.64    1.17 
  -2   3  -4    5.77    0.93 
   3  -3   4   17.38    1.95 
  -3  -3  -4   17.62    1.56 
   3  -3   4   15.90    2.22 
   3   3   4   16.01    1.98 
  -3   3  -4   16.88    1.60 
   4  -3   4    7.34    1.72 
  -4  -3  -4    7.45    1.41 
   4  -3   4   14.08    2.59 
   4   3   4   12.09    2.24 
  -4   3  -4    8.66    1.49 
   5  -3   4    1.49    1.79 
  -5  -3  -4    2.81    1.30 
  -5   3  -4    3.33    1.25 
   5   3   4    4.34    1.91 
  -6  -3  -4    4.28    1.69 
   6  -3   4    5.23    2.48 
   6   3   4    6.73    2.44 
  -6   3  -4    4.52    1.66 
   6  -4  -4    3.52    2.31 
   6   4  -4    5.31    2.62 
  -6   4   4    5.73    1.34 
   5  -4  -4   29.26    3.61 
  -5   4   4   24.11    1.91 
   5   4  -4   22.48    3.27 
   4  -4  -4   78.24    4.91 
   4  -4  -4   80.19    3.66 
   4   4  -4   75.09    4.70 
  -4   4   4   80.08    3.29 
   3  -4  -4  132.87    4.85 
  -3  -4   4  136.25    4.15 
   3  -4  -4  139.89    6.02 
  -3   4   4  135.67    4.52 
   3   4  -4  139.89    6.02 
   2  -4  -4  259.35    8.50 
   2  -4  -4  249.96    7.66 
  -2  -4   4  255.55    6.80 
   2   4  -4  245.48    8.63 
  -2   4   4  252.77    7.32 
   1  -4  -4  311.98    9.26 
   1  -4  -4  301.68    8.83 
  -1   4   4  299.75    8.59 
   1   4  -4  299.42    8.01 
   1   4  -4  311.17    9.92 
   0  -4  -4  339.06   10.01 
   0  -4  -4  335.90   10.07 
   0  -4   4  344.26    9.57 
   0   4  -4  348.46    9.27 
   0   4   4  338.12    9.84 
   1  -4   4  145.70    4.93 
   1  -4   4  148.33    5.98 
   1   4   4  140.14    5.00 
  -1   4  -4  150.99    4.62 
   1   4   4  154.83    5.30 
   2  -4   4  145.12    6.10 
   2  -4   4  149.72    5.40 
  -2   4  -4  149.93    4.95 
   2   4   4  143.32    5.30 
  -3  -4  -4   33.21    2.11 
   3  -4   4   33.64    3.01 
   3  -4   4   29.48    2.35 
  -3   4  -4   31.97    2.13 
   3   4   4   32.94    2.68 
  -4  -4  -4    5.54    1.31 
   4  -4   4    5.70    1.98 
   4  -4   4    5.43    1.60 
  -4   4  -4    7.84    1.43 
   4   4   4    5.88    1.86 
  -5  -4  -4    6.29    1.56 
   5  -4   4    1.68    1.87 
   5   4   4    0.85    1.69 
  -5   4  -4    5.64    1.52 
   6  -4   4    5.99    2.89 
  -6  -4  -4    2.61    1.43 
   6   4   4    6.01    2.29 
  -6   4  -4    2.47    1.49 
   6  -5  -4    0.89    2.03 
   6   5  -4   -2.56    1.49 
  -6   5   4    0.87    0.95 
   5  -5  -4    0.96    1.91 
   5   5  -4    1.17    1.75 
  -5   5   4    1.11    0.80 
   4  -5  -4    6.39    2.14 
   4  -5  -4    4.63    1.20 
   4   5  -4    4.93    1.78 
  -4   5   4    6.30    1.05 
   3  -5  -4   -0.15    0.64 
   3  -5  -4    1.59    1.08 
  -3  -5   4   -0.15    0.28 
  -3   5   4    0.41    0.45 
   3   5  -4    0.88    1.00 
   2  -5  -4    6.23    1.00 
  -2  -5   4    4.34    0.31 
   2  -5  -4    3.74    1.05 
   2   5  -4    5.14    1.21 
  -2   5   4    4.54    0.68 
   1  -5  -4    4.11    0.82 
  -1  -5   4    3.33    0.33 
   1  -5  -4    4.14    0.78 
  -1   5   4    3.46    0.60 
   1   5  -4    2.96    0.98 
   0  -5  -4    7.49    0.84 
   0  -5   4    5.31    0.69 
   0  -5  -4    8.44    1.09 
   0   5   4    8.28    0.94 
   0   5  -4    7.24    0.54 
   1  -5   4   89.20    3.41 
   1  -5   4   80.27    4.21 
   1   5   4   88.44    3.57 
  -1   5  -4   88.01    3.05 
   1   5   4   91.55    3.58 
   2  -5   4   27.77    2.47 
   2  -5   4   30.63    2.02 
   2   5   4   28.13    2.03 
  -2   5  -4   26.20    1.67 
   2   5   4   28.72    1.97 
   3  -5   4   23.00    2.10 
   3  -5   4   20.76    2.55 
  -3  -5  -4   21.26    1.73 
   3   5   4   20.67    2.20 
  -3   5  -4   19.11    1.74 
   3   5   4   22.75    1.96 
  -4  -5  -4   10.92    1.68 
   4  -5   4    7.39    2.16 
   4  -5   4   11.05    1.98 
  -4   5  -4    8.18    1.43 
   4   5   4    8.55    1.92 
  -5  -5  -4   15.94    2.13 
   5  -5   4   22.95    2.94 
   5  -5   4   22.14    3.71 
  -5   5  -4   19.11    2.22 
   5   5   4   20.47    3.11 
   6  -5   4   -0.44    1.78 
  -6  -5  -4    0.14    1.32 
   6   5   4    1.01    1.88 
  -6   5  -4    0.21    1.39 
   6  -6  -4    1.80    2.29 
  -6   6   4    3.92    1.23 
   6   6  -4    3.96    2.35 
   5  -6  -4   25.48    3.48 
   5  -6  -4   25.65    2.52 
  -5   6   4   23.10    1.96 
   5   6  -4   25.23    3.37 
   4  -6  -4  101.46    4.45 
   4  -6  -4   99.24    5.59 
   4   6  -4   98.14    5.44 
  -4   6   4   99.95    3.93 
   3  -6  -4  121.08    5.52 
  -3  -6   4  118.84    3.70 
   3  -6  -4  122.28    4.73 
  -3   6   4  125.41    4.28 
   3   6  -4  125.26    5.63 
   2  -6  -4  170.03    5.71 
   2  -6  -4  168.76    6.15 
  -2  -6   4  170.27    4.50 
   2   6  -4  163.60    6.41 
  -2   6   4  165.74    5.23 
   1  -6  -4  149.32    5.12 
  -1  -6   4  154.16    4.36 
   1  -6  -4  160.14    5.24 
  -1   6   4  154.26    4.86 
   1   6  -4  157.59    6.11 
   0  -6   4  166.33    5.09 
   0  -6  -4  167.55    5.65 
   0  -6  -4  168.37    5.18 
   0   6   4  163.95    5.41 
   0   6  -4  164.42    4.74 
   1  -6   4  162.12    5.51 
   1  -6   4  169.42    6.73 
   1   6   4  167.68    5.65 
   1   6   4  174.38    5.81 
  -1   6  -4  161.68    5.11 
   2  -6   4  161.60    5.99 
   2  -6   4  182.68    7.07 
   2   6   4  159.12    6.00 
  -2   6  -4  174.08    5.59 
   2   6   4  171.40    6.02 
  -3  -6  -4   22.85    1.85 
   3  -6   4   23.79    2.26 
   3  -6   4   28.42    2.87 
   3   6   4   24.53    2.23 
  -3   6  -4   27.35    1.98 
  -4  -6  -4    3.49    1.14 
   4  -6   4    4.11    1.45 
   4  -6   4    3.46    1.71 
  -4   6  -4    4.90    1.21 
   4   6   4    2.45    1.35 
   5  -6   4    2.15    1.86 
   5  -6   4    2.39    1.64 
  -5  -6  -4    5.00    1.52 
  -5   6  -4    0.51    0.99 
   5   6   4    2.45    1.64 
  -6  -6  -4    1.46    1.59 
   6  -6   4    3.16    2.18 
  -6   6  -4    0.93    1.39 
   6   6   4    2.82    2.11 
   6  -7  -4    2.93    2.25 
  -6   7   4   -0.46    0.88 
   6   7  -4   -0.93    1.79 
   5  -7  -4    2.96    2.08 
   5  -7  -4    2.77    1.31 
   5   7  -4    0.72    1.58 
  -5   7   4    3.46    1.05 
   4  -7  -4    8.54    2.34 
   4  -7  -4    4.81    1.31 
   4   7  -4    5.11    1.72 
  -4   7   4    4.42    0.99 
   3  -7  -4   -0.57    1.16 
   3  -7  -4    0.35    0.86 
   3   7  -4    1.46    1.17 
  -3   7   4    1.84    0.62 
  -2  -7   4    6.27    0.30 
   2  -7  -4    5.98    1.25 
   2  -7  -4    4.09    1.01 
  -2   7   4    5.37    0.81 
   2   7  -4    7.17    1.51 
  -1  -7   4   23.48    1.02 
   1  -7  -4   21.88    1.60 
   1  -7  -4   21.22    1.47 
   1   7  -4   20.24    2.07 
  -1   7   4   24.49    1.39 
   0  -7  -4  115.19    3.68 
   0  -7   4  114.41    3.77 
   0  -7  -4  111.07    4.26 
   0   7   4  109.82    4.05 
   0   7  -4  111.95    3.39 
   1  -7   4   23.75    2.37 
   1  -7   4   21.56    1.54 
   1   7   4   23.97    1.64 
  -1   7  -4   24.69    1.34 
   2  -7   4   28.63    2.61 
   2  -7   4   28.88    2.08 
   2   7   4   30.56    2.23 
   2   7   4   28.09    1.95 
  -2   7  -4   29.17    1.74 
   3  -7   4   20.32    2.06 
   3  -7   4   24.86    2.83 
  -3   7  -4   18.51    1.76 
   3   7   4   23.91    2.21 
   3   7   4   22.62    2.16 
   4  -7   4    6.47    2.18 
  -4  -7  -4    8.05    1.49 
   4  -7   4    4.59    1.49 
   4   7   4    4.59    1.50 
  -4   7  -4    7.70    1.51 
   5  -7   4    5.39    1.85 
  -5  -7  -4    5.19    1.53 
   5  -7   4    1.82    2.05 
  -5   7  -4    5.08    1.50 
   5   7   4    1.87    1.68 
   6  -7   4    8.67    2.88 
  -6  -7  -4    6.47    2.02 
  -6   7  -4    7.68    1.92 
   6   7   4    4.84    2.15 
   6  -8  -4    2.42    2.46 
  -6   8   4    7.91    1.60 
   6   8  -4    7.22    2.93 
   5  -8  -4   16.56    3.17 
   5  -8  -4   17.70    2.30 
   5   8  -4   22.31    3.16 
  -5   8   4   22.58    1.97 
   4  -8  -4   34.36    3.39 
   4  -8  -4   31.50    2.48 
   4   8  -4   36.83    3.31 
  -4   8   4   38.02    2.25 
   3  -8  -4  102.33    4.48 
   3  -8  -4  106.53    5.14 
   3   8  -4  108.78    5.20 
  -3   8   4  110.64    4.01 
  -2  -8   4  109.19    3.13 
  -2  -8   4  106.37    2.96 
   2  -8  -4  110.54    4.56 
   2  -8  -4  109.16    4.35 
  -2   8   4  108.49    3.80 
   2   8  -4  101.47    4.74 
  -1  -8   4  156.15    4.67 
   1  -8  -4  153.82    5.21 
   1  -8  -4  156.91    5.47 
   1   8  -4  164.48    6.41 
  -1   8   4  157.91    5.10 
   1   8  -4  160.04    4.40 
   0  -8   4  159.44    5.25 
   0  -8  -4  169.86    5.01 
   0  -8  -4  170.28    5.82 
   0   8   4  180.10    5.74 
   0   8  -4  164.01    4.86 
   1  -8   4  305.02    9.35 
   1  -8   4  283.51   10.69 
  -1   8  -4  307.02    8.87 
   1   8   4  308.84    9.68 
   1   8   4  326.94    9.35 
   2  -8   4  107.97    4.50 
   2  -8   4  104.95    5.30 
  -2   8  -4  110.44    4.05 
   2   8   4  105.58    4.58 
   2   8   4  111.83    4.26 
   3  -8   4   45.37    3.11 
   3  -8   4   40.49    3.56 
   3   8   4   48.52    3.00 
   3   8   4   50.03    3.01 
  -3   8  -4   40.44    2.47 
   4  -8   4   16.45    2.26 
   4  -8   4   16.40    2.91 
  -4  -8  -4   17.91    1.96 
  -4   8  -4   18.75    1.93 
   5  -8   4    2.09    1.95 
   5  -8   4    4.74    1.84 
  -5  -8  -4    5.20    1.59 
  -5   8  -4    3.74    1.40 
   5   8   4    1.92    1.59 
   6  -8   4   -0.62    1.51 
  -6  -8  -4    1.74    1.53 
   6  -8   4   -0.13    2.28 
   6   8   4   -0.49    1.53 
  -6   8  -4    0.13    1.27 
   6  -9  -4   -2.93    1.78 
  -6   9   4    0.70    1.07 
   6   9  -4   -0.74    1.93 
   5  -9  -4   -0.32    1.64 
   5  -9  -4    1.39    1.25 
  -5   9   4    0.71    0.84 
   5   9  -4    0.20    1.68 
   4  -9  -4    0.29    0.97 
   4  -9  -4   -0.09    1.38 
   4   9  -4   -0.01    1.19 
  -4   9   4    0.79    0.65 
   3  -9  -4   -0.51    0.86 
   3  -9  -4    0.05    1.05 
   3   9  -4    1.56    1.18 
  -3   9   4    0.43    0.63 
   2  -9  -4    1.73    0.98 
  -2  -9   4    1.23    0.35 
   2  -9  -4   -0.13    0.76 
  -2   9   4   -0.10    0.53 
   2   9  -4    0.21    0.80 
   1  -9  -4    5.65    0.92 
  -1  -9   4    5.26    0.69 
   1  -9  -4    4.82    1.03 
   1   9  -4    5.56    1.32 
  -1   9   4    5.94    0.84 
   1   9  -4    5.56    0.56 
   0  -9  -4   54.28    2.78 
   0  -9   4   51.75    2.29 
   0  -9  -4   51.11    1.85 
   0   9  -4   51.82    1.88 
   0   9   4   55.30    2.64 
  -1  -9  -4   14.15    1.54 
   1  -9   4    9.40    2.04 
   1  -9   4   11.35    1.27 
  -1   9  -4   11.05    0.99 
   1   9   4   11.57    1.44 
   1   9   4   10.93    1.19 
   2  -9   4   33.84    3.01 
   2  -9   4   33.14    2.35 
   2   9   4   39.70    2.61 
   2   9   4   38.21    2.19 
  -2   9  -4   38.37    2.06 
   3  -9   4    7.72    1.62 
   3  -9   4    5.00    1.86 
   3   9   4    8.37    1.63 
   3   9   4    4.49    1.30 
  -3   9  -4    5.82    1.18 
   4  -9   4    8.45    1.90 
  -4  -9  -4    8.34    1.68 
   4  -9   4   11.00    2.62 
  -4   9  -4    9.10    1.64 
   4   9   4    7.24    1.73 
   5  -9   4    1.99    1.93 
   5  -9   4    8.36    2.20 
  -5  -9  -4    3.71    1.44 
  -5   9  -4    4.33    1.49 
   5   9   4    9.10    2.16 
   6  -9   4    2.93    1.89 
  -6  -9  -4    1.22    1.34 
   6  -9   4    5.10    2.67 
  -6   9  -4    2.52    1.61 
   6 -10  -4   -0.45    2.09 
   6  10  -4    1.23    2.24 
  -6  10   4    2.46    1.20 
   5 -10  -4   19.90    3.46 
   5 -10  -4   14.81    2.29 
  -5  10   4   18.88    1.85 
   5  10  -4   11.76    2.72 
   4 -10  -4   65.44    4.49 
   4 -10  -4   74.40    4.07 
  -4  10   4   66.20    3.21 
   4  10  -4   61.88    4.31 
   3 -10  -4   90.28    4.27 
   3 -10  -4   83.57    4.48 
   3  10  -4   82.84    4.50 
  -3  10   4   83.16    3.45 
  -2 -10   4  169.99    5.00 
   2 -10  -4  166.00    6.22 
   2 -10  -4  167.63    6.28 
  -2  10   4  173.35    5.63 
   2  10  -4  169.84    6.67 
  -1 -10   4  127.82    4.17 
   1 -10  -4  136.20    4.51 
   1 -10  -4  131.55    4.99 
   1  10  -4  119.36    3.96 
   1  10  -4  139.89    5.78 
  -1  10   4  130.15    4.52 
   0 -10   4  128.80    4.44 
   0 -10  -4  129.21    4.96 
   0 -10  -4  127.29    3.71 
   0  10   4  132.32    4.77 
   0  10  -4  124.64    3.90 
   1 -10   4   74.12    3.34 
  -1 -10  -4   76.15    3.66 
   1 -10   4   84.79    4.77 
   1  10   4   81.49    3.76 
  -1  10  -4   76.52    2.91 
   2 -10   4   86.62    4.98 
   2 -10   4   85.93    4.10 
   2  10   4   89.87    4.30 
   2  10   4   88.76    3.55 
  -2  10  -4   91.57    3.56 
   3 -10   4    7.98    1.71 
   3 -10   4    9.32    2.27 
  -3  10  -4   10.84    1.58 
   3  10   4    9.67    1.59 
   3  10   4   12.96    1.89 
  -4 -10  -4    2.45    1.10 
   4 -10   4    2.09    1.51 
   4 -10   4    1.71    1.78 
   4  10   4    0.80    1.08 
  -4  10  -4    0.19    0.88 
   4  10   4    0.87    1.26 
   5 -10   4    1.85    2.04 
  -5 -10  -4    1.15    1.29 
   5 -10   4    2.58    1.65 
  -5  10  -4    2.23    1.21 
   6 -11  -4   -0.73    1.94 
   6  11  -4    0.67    2.05 
  -6  11   4    1.02    0.99 
   5 -11  -4   -0.78    1.67 
   5 -11  -4    1.46    1.32 
  -5  11   4    1.32    0.85 
   5  11  -4    3.56    1.87 
   4 -11  -4    2.37    1.43 
   4 -11  -4    1.67    1.48 
  -4  11   4    0.90    0.84 
   4  11  -4    2.42    1.53 
   3 -11  -4    4.46    1.43 
   3 -11  -4    3.31    1.48 
  -3  11   4    5.05    1.03 
   3  11  -4    6.06    1.68 
   2 -11  -4    1.14    0.92 
   2 -11  -4   -0.26    0.91 
  -2 -11   4    0.92    0.45 
   2  11  -4   -1.19    0.75 
  -2  11   4   -0.95    0.48 
  -1 -11   4    1.75    0.58 
   1 -11  -4    1.81    0.72 
   1 -11  -4    1.15    0.78 
   1  11  -4    3.17    1.25 
  -1  11   4    3.61    0.79 
   1  11  -4    2.12    0.54 
   0 -11   4   11.24    1.22 
   0 -11  -4   11.17    1.46 
   0  11   4   12.35    1.46 
   0  11  -4   10.92    0.82 
  -1 -11  -4   86.08    4.08 
   1 -11   4   86.29    5.11 
   1 -11   4   94.62    3.89 
  -1  11  -4   90.30    3.30 
   1  11   4   90.66    4.09 
   2 -11   4   12.14    2.32 
   2 -11   4   12.33    1.70 
   2  11   4   12.79    1.80 
  -2  11  -4   14.19    1.41 
   3 -11   4    2.77    1.35 
   3 -11   4    2.80    1.72 
   3  11   4    3.82    1.49 
  -3  11  -4    2.33    0.93 
  -4 -11  -4   14.51    1.96 
   4 -11   4   11.86    2.22 
   4 -11   4   12.98    3.07 
  -4  11  -4    8.30    1.58 
   4  11   4   14.43    2.33 
  -5 -11  -4   13.86    2.29 
   5 -11   4   10.85    2.60 
   5 -11   4   11.49    3.05 
  -5  11  -4    9.82    1.96 
   5 -12  -4   10.88    2.77 
   5 -12  -4   11.25    2.35 
   5  12  -4    5.12    2.12 
  -5  12   4    9.15    1.57 
   4 -12  -4   33.24    3.30 
   4 -12  -4   32.05    3.08 
  -4  12   4   33.40    2.33 
   4  12  -4   28.93    3.17 
   3 -12  -4   79.13    4.27 
   3 -12  -4   76.03    4.34 
  -3  12   4   76.17    3.37 
   3  12  -4   78.70    4.46 
  -2 -12   4   47.89    2.33 
   2 -12  -4   52.86    2.93 
   2 -12  -4   56.00    3.30 
   2  12  -4   51.93    3.33 
  -2  12   4   51.76    2.55 
   1 -12  -4   59.67    2.52 
  -1 -12   4   59.02    2.50 
   1 -12  -4   63.06    3.23 
  -1  12   4   55.94    2.67 
   1  12  -4   48.92    2.27 
   1  12  -4   65.96    3.67 
   0 -12  -4  122.59    4.98 
   0 -12   4  126.17    4.61 
   0  12   4  129.42    4.87 
   0  12  -4  123.29    3.94 
  -1 -12  -4  104.72    4.68 
   1 -12   4  127.89    6.41 
   1 -12   4  110.26    4.46 
  -1  12  -4  103.95    3.80 
   1  12   4  108.18    4.68 
   2 -12   4   54.17    4.08 
   2 -12   4   57.79    3.40 
  -2 -12  -4   58.52    3.45 
  -2  12  -4   60.83    2.83 
   2  12   4   57.28    3.58 
   3 -12   4   39.13    3.70 
   3 -12   4   36.69    2.94 
   3  12   4   32.78    3.06 
  -3  12  -4   32.80    2.32 
   4 -12   4    7.69    2.61 
   4 -12   4    8.57    2.08 
  -4 -12  -4    8.83    1.73 
   4  12   4    7.76    2.00 
  -4  12  -4    6.15    1.54 
   5 -12   4    1.85    2.13 
  -5 -12  -4    3.41    1.56 
   5 -12   4    0.94    1.59 
  -5  12  -4   -0.32    1.09 
   5 -13  -4    0.84    1.84 
   5 -13  -4   -0.48    1.17 
   5  13  -4    2.38    1.79 
  -5  13   4    1.21    1.02 
   4 -13  -4   -1.45    1.19 
   4 -13  -4   -0.69    1.24 
  -4  13   4    1.53    0.90 
   4  13  -4   -0.91    1.19 
   3 -13  -4   -0.08    1.13 
   3 -13  -4    1.47    1.30 
  -3  13   4    0.59    0.71 
   3  13  -4    0.33    1.04 
   2 -13  -4    1.45    1.03 
   2 -13  -4   -0.23    0.93 
   2  13  -4    0.30    0.91 
  -2  13   4    1.03    0.74 
   1 -13  -4    6.10    1.01 
  -1 -13   4    5.22    0.94 
   1 -13  -4    5.28    1.33 
  -1  13   4    7.40    1.17 
   1  13  -4    4.86    0.88 
   1  13  -4    7.30    1.67 
   0 -13   4   33.71    2.11 
   0 -13  -4   36.29    2.43 
   0  13   4   33.93    2.28 
   0  13  -4   33.00    1.58 
   1 -13   4   20.78    1.87 
  -1 -13  -4   22.55    2.20 
   1 -13   4   19.01    2.84 
   1  13   4   23.37    2.24 
  -1  13  -4   18.80    1.38 
   2 -13   4    4.73    1.83 
   2 -13   4    9.68    1.77 
  -2 -13  -4    9.01    1.71 
  -2  13  -4    9.08    1.33 
   2  13   4   10.51    1.85 
   3 -13   4   12.08    2.08 
   3 -13   4   14.40    2.84 
   3  13   4   10.03    2.08 
  -3  13  -4   10.63    1.54 
   4 -13   4    4.81    1.83 
   4 -13   4    7.87    2.43 
   4  13   4    8.45    2.13 
  -4  13  -4    8.80    1.64 
   5 -13   4    3.01    2.19 
  -5 -13  -4    0.59    1.47 
   5 -13   4    2.76    1.82 
  -5  13  -4    2.20    1.31 
   5 -14  -4    8.66    2.66 
   5 -14  -4    7.79    2.12 
   5  14  -4    9.84    2.69 
  -5  14   4    9.95    1.67 
   4 -14  -4   17.85    2.89 
   4 -14  -4   18.89    2.82 
   4  14  -4   20.06    2.65 
  -4  14   4   20.41    1.95 
   3 -14  -4   83.37    4.47 
   3 -14  -4   88.92    4.64 
  -3  14   4   74.97    3.55 
   3  14  -4   71.59    4.31 
   2 -14  -4   61.90    3.35 
   2 -14  -4   71.25    3.93 
  -2  14   4   68.85    3.19 
  -1 -14   4   70.91    2.96 
   1 -14  -4   66.82    3.61 
   1  14  -4   55.37    2.68 
  -1  14   4   65.45    3.09 
   0 -14  -4   86.94    4.16 
   0 -14   4   94.67    3.93 
   0  14  -4   89.55    3.20 
   0  14   4   92.02    4.07 
   1 -14   4   87.44    4.24 
   1 -14   4   98.70    6.09 
  -1 -14  -4   97.50    4.52 
   1  14   4   95.89    4.57 
  -1  14  -4   99.79    3.62 
  -2 -14  -4   23.45    2.36 
   2 -14   4   20.91    3.03 
   2 -14   4   22.19    2.26 
  -2  14  -4   21.04    1.76 
   2  14   4   22.99    2.46 
  -3 -14  -4   19.02    2.53 
   3 -14   4   24.79    3.33 
   3 -14   4   20.00    2.66 
  -3  14  -4   22.59    2.00 
   3  14   4   21.12    2.78 
   4 -14   4    2.45    1.70 
   4 -14   4    0.44    1.68 
   4  14   4    2.17    1.59 
  -4  14  -4    1.40    1.11 
  -5 -14  -4   -1.54    1.23 
   5 -14   4    1.08    2.38 
   5 -14   4    1.63    1.72 
  -5  14  -4    2.62    1.47 
   5 -15  -4    0.51    1.60 
   5 -15  -4    1.28    1.82 
  -5  15   4    1.70    1.13 
   5  15  -4    1.87    1.88 
   4 -15  -4   -0.75    1.27 
   4 -15  -4    0.24    1.31 
  -4  15   4    0.13    0.81 
   4  15  -4    2.10    1.60 
   3 -15  -4   -0.36    1.24 
   3 -15  -4   -1.40    1.07 
   3  15  -4    1.39    1.46 
  -3  15   4    0.75    0.81 
   2 -15  -4   -0.61    0.97 
  -2  15   4    1.24    0.89 
  -1 -15   4    5.17    1.08 
   1 -15  -4    6.61    1.47 
   1  15  -4    5.93    1.56 
  -1  15   4    6.69    1.28 
   0 -15   4   15.38    1.70 
   0 -15  -4   18.45    2.10 
   0  15  -4   15.15    1.19 
   0  15   4   16.98    1.84 
  -1 -15  -4   22.73    2.38 
   1 -15   4   23.65    3.69 
   1 -15   4   25.65    2.32 
  -1  15  -4   28.67    1.71 
   1  15   4   28.04    2.54 
   2 -15   4    8.09    1.68 
   2 -15   4    6.00    2.02 
  -2 -15  -4    6.34    1.58 
  -2  15  -4    6.49    1.22 
   2  15   4    7.11    1.71 
   3 -15   4    4.18    2.04 
  -3 -15  -4    4.60    1.67 
   3 -15   4    6.41    1.98 
   3  15   4    4.26    1.78 
  -3  15  -4    4.78    1.31 
   4 -15   4    3.37    1.93 
  -4 -15  -4    4.91    1.73 
   4 -15   4    5.46    2.35 
  -4  15  -4    5.50    1.45 
   4  15   4    4.70    1.83 
   5 -15   4    5.18    2.17 
  -5 -15  -4    1.69    1.57 
   5 -15   4    5.52    2.81 
  -5 -15  -4    4.79    1.82 
  -5  15  -4    4.66    1.62 
   5 -16  -4    4.36    1.95 
   5 -16  -4   11.31    2.79 
  -5  16   4   11.46    1.90 
   4 -16  -4   37.40    3.77 
  -4  16   4   35.14    2.61 
   4  16  -4   30.57    3.31 
   3 -16  -4   24.65    2.98 
  -3  16   4   22.44    2.13 
   2 -16  -4   52.93    3.73 
   2  16  -4   51.28    3.38 
  -2  16   4   45.87    2.71 
   1 -16  -4   51.98    3.47 
  -1 -16   4   50.32    2.71 
   1  16  -4   53.81    3.45 
  -1  16   4   46.10    2.74 
   0 -16  -4   34.44    2.66 
   0 -16   4   31.75    2.38 
   0  16  -4   36.83    1.90 
   0  16   4   35.15    2.54 
   1 -16   4   31.69    2.55 
  -1 -16  -4   35.11    2.77 
   1 -16   4   39.75    4.49 
  -1  16  -4   37.37    2.03 
   1  16   4   36.75    2.81 
  -2 -16  -4   62.73    3.74 
   2 -16   4   59.13    3.68 
   2 -16   4   61.90    4.77 
   2  16   4   52.49    3.83 
  -2  16  -4   58.21    2.96 
  -3 -16  -4    3.73    1.46 
   3 -16   4    3.94    2.21 
   3 -16   4    3.81    1.70 
  -3  16  -4    3.63    1.14 
   3  16   4    5.09    2.05 
  -4 -16  -4    1.93    1.56 
   4 -16   4    3.69    1.96 
   4 -16   4    1.51    2.31 
   4  16   4    0.24    1.45 
  -4  16  -4    4.74    1.43 
  -5 -16  -4    2.72    1.69 
   5 -16   4    0.64    2.09 
  -5 -16  -4    1.76    1.64 
   5 -16   4    3.17    1.96 
  -5  16  -4    1.35    1.44 
   5 -17  -4   -0.48    1.42 
  -5  17   4    0.14    1.09 
   4 -17  -4    0.27    1.70 
  -4  17   4   -0.05    0.95 
   3 -17  -4    1.84    1.57 
  -3  17   4   -0.50    0.84 
   3  17  -4   -0.40    1.14 
   2 -17  -4    0.64    1.19 
  -2  17   4   -0.22    0.81 
   2  17  -4   -0.90    0.87 
  -1 -17   4    9.47    1.44 
   1 -17  -4    7.17    1.66 
   1  17  -4    4.76    1.49 
  -1  17   4    9.20    1.51 
   0 -17  -4    5.36    1.46 
   0 -17   4    8.54    1.54 
   0  17   4    7.20    1.52 
   0  17  -4    4.45    0.87 
   1 -17   4   19.94    3.79 
   1 -17   4   14.06    1.92 
  -1 -17  -4    9.73    1.80 
   1  17   4   13.61    2.03 
  -1  17  -4   12.69    1.32 
   2 -17   4   10.57    2.56 
   2 -17   4   14.12    2.12 
  -2 -17  -4   12.20    2.16 
   2  17   4   14.40    2.44 
  -2  17  -4   10.64    1.55 
  -3 -17  -4   10.87    2.17 
   3 -17   4    6.45    1.89 
   3 -17   4    5.60    2.27 
   3  17   4    6.61    2.03 
  -3  17  -4   12.10    1.84 
   4 -17   4    1.60    2.08 
  -4 -17  -4    1.43    1.39 
   4 -17   4    0.71    1.51 
  -4  17  -4    3.44    1.41 
   4  17   4    4.19    2.10 
   4 -18  -4   14.57    2.94 
  -4  18   4   10.17    1.92 
   3 -18  -4   17.04    2.70 
  -3  18   4   20.67    2.13 
   2 -18  -4   34.38    3.23 
  -2  18   4   33.49    2.48 
  -1 -18   4   39.26    2.58 
   1 -18  -4   38.94    3.18 
   1  18  -4   40.24    3.06 
  -1  18   4   39.50    2.65 
   0 -18   4   32.90    2.52 
   0 -18  -4   23.09    2.50 
   0  18   4   26.99    2.45 
   0  18  -4   28.49    1.83 
  -1 -18  -4   40.75    3.08 
   1 -18   4   40.35    4.54 
   1 -18   4   44.10    3.10 
  -1  18  -4   43.64    2.30 
   1  18   4   40.90    3.16 
   2 -18   4   25.22    3.59 
   2 -18   4   35.65    3.10 
  -2 -18  -4   24.86    2.62 
   2  18   4   22.71    2.89 
  -2  18  -4   25.33    1.96 
  -3 -18  -4    6.73    1.79 
   3 -18   4    9.13    2.21 
   3 -18   4    5.29    2.29 
   3  18   4    4.76    2.16 
  -3  18  -4    5.96    1.48 
  -4 -18  -4    1.77    1.60 
   4 -18   4    1.15    2.14 
   4 -18   4    2.82    2.01 
   4  18   4    0.36    1.67 
  -4  18  -4    2.90    1.45 
   4 -19  -4    0.89    1.60 
  -4  19   4    0.77    1.13 
   3 -19  -4   -1.94    1.42 
  -3  19   4    1.38    1.09 
   2 -19  -4    0.59    1.31 
  -2  19   4   -1.09    0.95 
  -1 -19   4    1.43    1.15 
   1 -19  -4    2.47    1.49 
  -1  19   4    1.93    1.07 
   0 -19   4   25.13    2.38 
   0 -19  -4   26.44    2.85 
   0  19  -4   19.49    2.46 
   0  19  -4   20.23    1.69 
   0  19   4   21.95    2.34 
   1 -19   4    3.91    1.61 
  -1 -19  -4    2.70    1.35 
  -1  19  -4    3.91    1.02 
   1  19   4    3.76    1.52 
   2 -19   4   13.96    3.11 
  -2 -19  -4    8.45    1.93 
   2 -19   4   10.15    2.04 
  -2  19  -4    8.15    1.43 
   2  19   4    5.90    2.18 
  -3 -19  -4    0.69    1.42 
   3 -19   4    0.84    1.97 
   3 -19   4    0.90    1.44 
  -3  19  -4    1.46    1.16 
   3  19   4    1.01    1.88 
   4 -19   4    0.29    2.43 
  -4 -19  -4    4.38    1.80 
   4 -19   4    1.76    2.04 
   4  19   4    5.45    2.33 
  -4  19  -4    3.08    1.43 
   4 -20  -4    8.31    2.52 
  -4  20   4   14.44    2.36 
   3 -20  -4   25.83    3.37 
  -3  20   4   28.49    2.61 
   2 -20  -4   22.70    2.93 
  -2  20   4   20.59    2.22 
   1 -20  -4   21.84    2.77 
  -1  20   4   23.01    2.27 
   0 -20   4   20.97    2.39 
   0 -20  -4   24.00    2.89 
   0  20   4   27.41    2.74 
   1 -20   4   29.53    2.97 
  -1 -20  -4   35.26    3.20 
   1  20   4   32.55    3.20 
  -1  20  -4   33.02    2.17 
   2 -20   4   11.47    2.22 
   2 -20   4   15.55    3.58 
  -2 -20  -4   12.49    2.21 
   2  20   4   12.49    2.58 
  -2  20  -4   11.49    1.66 
   3 -20   4    9.04    2.94 
  -3 -20  -4    4.29    1.76 
   3 -20   4    7.26    2.08 
  -3  20  -4    5.13    1.41 
   3  20   4    1.74    1.99 
  -4 -20  -4   -0.68    1.15 
   4 -20   4   -0.69    1.70 
   4 -20   4    1.87    2.48 
   4  20   4   -0.44    1.86 
  -4  20  -4   -0.20    1.17 
   4 -21  -4    0.38    1.95 
  -4  21   4    0.35    1.41 
   3 -21  -4   -0.75    1.57 
  -3  21   4    0.92    1.10 
   2 -21  -4    0.30    1.46 
  -2  21   4    1.63    1.25 
   1 -21  -4   -0.45    1.27 
  -1  21   4    0.26    1.03 
   0 -21  -4    7.23    1.94 
   0 -21   4    3.90    1.40 
   0  21   4    6.65    1.74 
   1 -21   4    9.94    2.09 
  -1 -21  -4   13.34    2.27 
  -1  21  -4   13.17    1.59 
   1  21   4   10.97    2.26 
   2 -21   4    3.88    1.61 
  -2 -21  -4    2.42    1.55 
  -2  21  -4    1.41    1.00 
   2  21   4    2.37    1.83 
   3 -21   4    6.47    2.28 
  -3 -21  -4    0.61    1.35 
   3 -21   4    2.40    2.39 
  -3  21  -4    3.14    1.35 
   3  21   4    0.27    1.91 
   3 -22  -4   15.13    3.13 
  -3  22   4   14.12    2.29 
   2 -22  -4    4.45    1.96 
  -2  22   4   10.76    2.05 
   1 -22  -4    9.82    2.31 
  -1  22   4   10.16    1.97 
   0 -22  -4   25.42    2.93 
   0 -22   4   17.64    2.48 
   0  22   4   21.89    2.60 
  -1 -22  -4   12.08    2.31 
   1 -22   4   12.56    2.34 
  -1  22  -4    7.31    1.36 
   1  22   4   13.06    2.42 
  -2 -22  -4   10.80    2.38 
   2 -22   4   11.17    2.45 
   2  22   4   12.87    2.95 
  -2  22  -4   14.69    1.92 
   3 -22   4    0.46    1.63 
  -3 -22  -4    3.36    1.61 
  -3  22  -4    4.79    1.54 
   3  22   4    1.12    1.91 
   3 -23  -4    2.01    2.04 
  -3  23   4   -2.22    1.29 
   2 -23  -4    1.60    1.90 
  -2  23   4   -0.07    1.36 
   1 -23  -4   -0.86    1.30 
  -1  23   4   -0.17    1.13 
   0 -23   4    2.34    1.42 
   0 -23  -4    0.46    1.34 
   0  23   4    2.14    1.64 
  -1 -23  -4   13.51    2.46 
   1 -23   4    6.73    1.95 
   1  23   4   13.74    2.64 
  -2 -23  -4    1.74    1.56 
   2 -23   4   -0.22    1.45 
   2  23   4    0.23    1.92 
  -2  23  -4    2.66    1.17 
   3 -23   4    2.56    1.95 
  -3 -23  -4    0.30    1.54 
   3  23   4    4.08    2.48 
  -3  23  -4    3.01    1.33 
   2 -24  -4   12.13    2.74 
  -2  24   4    6.82    1.91 
   1 -24  -4   10.85    2.56 
  -1  24   4    8.68    2.01 
   0 -24   4   11.51    2.58 
   0 -24  -4   10.45    2.44 
   0  24   4   12.08    2.43 
   1 -24   4   10.13    2.38 
  -1 -24  -4   11.82    2.63 
   1  24   4   15.74    2.74 
   2 -24   4    4.48    1.98 
  -2 -24  -4    8.28    2.02 
   2  24   4    1.79    2.06 
  -2  24  -4    4.82    1.44 
   2 -25  -4    3.28    2.00 
  -2  25   4    0.98    1.45 
   1 -25  -4   -0.33    1.84 
  -1  25   4    1.45    1.64 
   0 -25  -4    2.03    1.95 
   0  25   4    3.19    1.68 
   1 -25   4    1.24    1.78 
  -1 -25  -4    2.64    1.77 
   1  25   4   -0.43    1.49 
  -2 -25  -4    2.34    1.68 
   2 -25   4    1.04    1.77 
  -2  25  -4    1.82    1.17 
   2  25   4   -0.92    2.20 
   1 -26  -4    7.15    2.54 
  -1  26   4    4.64    2.09 
   0 -26  -4    3.37    2.08 
   0  26   4    5.78    2.22 
  -1 -26  -4    4.15    2.13 
   1 -26   4    2.66    1.95 
   1  26   4   10.87    2.65 
   6   0  -5    2.93    2.47 
   5   0  -5   29.08    3.60 
   4   0  -5   31.34    3.23 
  -4   0   5   35.84    1.83 
   3   0  -5   80.31    4.45 
  -3   0   5   81.64    2.83 
   3   0  -5   83.15    2.95 
   2   0  -5   17.28    0.95 
  -2   0   5   16.54    0.88 
   2   0  -5   17.82    1.86 
   1   0  -5   14.63    0.96 
   1   0  -5   15.69    1.61 
  -1   0   5   14.93    0.90 
   0   0   5   13.53    1.01 
   1   0   5   30.01    1.69 
   1   0   5   27.80    2.36 
  -2   0  -5    4.32    0.84 
   2   0   5    2.63    1.13 
  -3   0  -5    0.24    0.63 
   3   0   5   -1.58    0.95 
   4   0   5    2.66    1.58 
  -4   0  -5    8.05    1.47 
  -5   0  -5    0.70    1.03 
   5   0   5    2.28    1.72 
   6   0   5    3.18    2.37 
  -6   0  -5    4.40    1.72 
   6  -1  -5    6.27    2.66 
   6   1  -5    8.55    3.06 
   5  -1  -5   18.90    3.40 
   5   1  -5   15.89    3.16 
  -4  -1   5   44.10    2.03 
   4  -1  -5   41.17    3.63 
  -4   1   5   43.79    2.11 
   4   1  -5   48.10    3.82 
   3  -1  -5   83.45    4.48 
  -3  -1   5   81.97    2.77 
   3  -1  -5   81.22    3.04 
   3   1  -5   81.44    4.48 
  -3   1   5   82.58    2.88 
   3   1  -5   79.45    2.80 
   2  -1  -5  154.00    5.98 
  -2  -1   5  149.57    4.34 
   2  -1  -5  151.27    4.63 
  -2   1   5  150.44    4.49 
   2   1  -5  155.85    6.12 
   2   1  -5  146.01    4.29 
   1  -1  -5  254.58    8.36 
   1  -1  -5  243.11    7.27 
  -1  -1   5  250.70    7.00 
   1   1  -5  244.55    7.07 
  -1   1   5  250.97    7.17 
   1   1  -5  257.14    8.60 
   1  -1   5  308.07   10.77 
   1  -1   5  315.75    9.41 
  -1   1  -5  326.63    9.27 
   1   1   5  328.69   10.69 
   1   1   5  324.04    9.55 
   2  -1   5   94.45    4.69 
  -2  -1  -5   97.02    3.75 
  -2   1  -5   97.91    3.72 
   2   1   5  101.24    4.65 
  -3  -1  -5   47.73    2.68 
   3  -1   5   53.92    3.74 
   3   1   5   48.99    3.49 
  -3   1  -5   52.76    2.80 
  -4  -1  -5   30.74    2.42 
   4  -1   5   30.58    3.45 
  -4   1  -5   31.51    2.50 
   4   1   5   33.31    3.25 
  -5  -1  -5   13.35    2.01 
   5  -1   5   10.33    2.69 
  -5   1  -5   13.95    2.18 
   5   1   5   13.85    2.98 
   6  -1   5    7.19    2.81 
  -6  -1  -5    4.60    1.72 
  -6   1  -5    4.86    1.65 
   6   1   5    7.24    2.61 
   6  -2  -5    4.32    2.76 
   6   2  -5    3.18    2.47 
   5  -2  -5    8.38    2.42 
   5   2  -5    8.76    2.54 
  -5   2   5   10.31    1.87 
   4  -2  -5   24.53    2.93 
  -4   2   5   26.40    1.65 
   4   2  -5   28.02    3.05 
   3  -2  -5   42.00    3.06 
  -3  -2   5   35.09    1.51 
   3  -2  -5   38.09    1.93 
   3   2  -5   42.01    3.10 
  -3   2   5   34.58    1.69 
   2  -2  -5   18.57    1.21 
  -2  -2   5   19.13    0.82 
   2  -2  -5   21.46    1.93 
   2   2  -5   20.39    2.02 
  -2   2   5   17.48    1.02 
   1  -2  -5   29.48    2.04 
   1  -2  -5   29.07    1.51 
  -1  -2   5   30.31    1.17 
   1   2  -5   28.09    1.23 
   1   2  -5   25.67    2.17 
  -1   2   5   30.45    1.40 
   0  -2   5   76.46    2.68 
   0   2   5   80.70    3.00 
   1  -2   5   21.90    2.27 
   1   2   5   21.70    1.56 
  -1   2  -5   18.58    1.23 
   1   2   5   21.78    2.08 
   2  -2   5    0.21    1.00 
  -2  -2  -5    2.12    0.69 
  -2   2  -5    0.67    0.55 
   2   2   5    2.28    0.81 
   2   2   5    1.62    0.94 
   3  -2   5    0.14    1.14 
  -3  -2  -5   -0.23    0.71 
   3   2   5   -0.65    0.98 
  -3   2  -5   -0.13    0.66 
  -4  -2  -5    3.25    1.14 
   4  -2   5    3.23    1.73 
   4   2   5    4.67    1.69 
  -4   2  -5    3.10    1.11 
  -5  -2  -5   -0.07    1.06 
   5  -2   5    2.76    2.11 
   5   2   5    1.15    1.61 
  -5   2  -5    1.77    1.20 
   6  -2   5    1.58    2.37 
  -6  -2  -5   -1.43    1.30 
  -6   2  -5   -0.76    1.12 
   6   2   5    0.78    1.78 
   6  -3  -5   -1.19    1.81 
   6   3  -5    4.31    2.44 
   5  -3  -5   16.12    3.15 
   5   3  -5   22.00    3.22 
   4  -3  -5   29.60    3.19 
   4  -3  -5   34.51    2.18 
   4   3  -5   38.13    3.47 
  -3  -3   5   56.42    2.03 
   3  -3  -5   57.83    2.63 
   3  -3  -5   60.35    3.69 
  -3   3   5   58.85    2.35 
   3   3  -5   59.77    3.76 
   2  -3  -5  170.26    5.39 
  -2  -3   5  166.19    4.64 
   2  -3  -5  166.90    6.37 
   2   3  -5  170.13    6.66 
  -2   3   5  170.68    5.13 
  -1  -3   5  322.45    8.62 
   1  -3  -5  318.27    9.36 
   1  -3  -5  325.61   10.06 
   1   3  -5  319.84   10.75 
   0   3  -5  473.80   12.77 
   0   3   5  469.34   13.35 
   1  -3   5  259.04    9.28 
   1  -3   5  251.54    7.83 
   1   3   5  242.41    7.85 
  -1   3  -5  254.71    7.42 
   2  -3   5  156.78    5.70 
   2  -3   5  152.99    6.54 
   2   3   5  158.59    5.67 
  -2   3  -5  153.14    5.26 
   2   3   5  151.62    6.05 
  -3  -3  -5   51.29    2.76 
   3  -3   5   47.03    2.99 
   3  -3   5   43.75    3.57 
   3   3   5   47.27    3.30 
  -3   3  -5   46.88    2.61 
   4  -3   5   20.34    2.94 
  -4  -3  -5   20.70    2.09 
  -4   3  -5   14.57    1.80 
   4   3   5   19.19    2.57 
   5  -3   5   10.21    2.75 
  -5  -3  -5   10.05    1.87 
   5   3   5   10.70    2.48 
  -5   3  -5    8.52    1.84 
  -6  -3  -5    1.94    1.50 
   6  -3   5    2.34    2.30 
  -6   3  -5    1.35    1.56 
   6   3   5    4.51    2.24 
   6  -4  -5    3.46    2.46 
   6   4  -5    2.38    2.38 
   5  -4  -5   12.21    2.85 
   5   4  -5   15.80    3.03 
  -5   4   5   13.01    1.51 
   4  -4  -5   45.87    3.75 
   4  -4  -5   43.23    2.58 
   4   4  -5   44.09    3.68 
   3  -4  -5   51.17    2.53 
   3  -4  -5   54.29    3.52 
   3   4  -5   49.04    3.47 
   2  -4  -5   28.20    1.70 
   2  -4  -5   27.58    2.23 
  -2  -4   5   29.38    0.91 
   2   4  -5   26.02    2.33 
   1  -4  -5    1.25    0.59 
   1  -4  -5    1.50    0.75 
   1   4  -5    1.44    0.97 
  -1   4   5    1.15    0.45 
   0  -4  -5   18.14    1.57 
   0   4   5   19.01    1.36 
   0   4  -5   17.26    0.90 
   1  -4   5   -0.14    0.55 
   1  -4   5    1.07    1.11 
   1   4   5    1.00    0.60 
  -1   4  -5    0.77    0.48 
   1   4   5    1.17    0.89 
   2  -4   5   13.30    2.03 
   2  -4   5   16.65    1.62 
  -2   4  -5   18.28    1.45 
   2   4   5   14.52    1.56 
   3  -4   5    3.12    1.16 
   3  -4   5    1.01    1.35 
  -3  -4  -5    1.97    0.87 
  -3   4  -5    2.87    0.90 
   3   4   5    4.82    1.45 
   4  -4   5    0.99    1.57 
   4  -4   5    0.92    1.30 
  -4  -4  -5    2.46    1.07 
  -4   4  -5    1.92    1.10 
   4   4   5    3.39    1.54 
  -5  -4  -5    1.67    1.27 
   5  -4   5    5.29    2.29 
   5   4   5    1.98    1.68 
  -5   4  -5    4.80    1.49 
   6  -4   5   -1.43    1.67 
  -6  -4  -5   -0.14    1.18 
  -6   4  -5    0.06    1.40 
   6   4   5   -0.72    1.76 
   6  -5  -5    9.94    3.35 
   6   5  -5    8.30    2.95 
   5  -5  -5   24.27    3.59 
  -5   5   5   24.46    1.91 
   5   5  -5   23.44    3.33 
   4  -5  -5   30.20    2.23 
   4  -5  -5   27.76    3.21 
   4   5  -5   33.92    3.30 
  -4   5   5   35.30    1.99 
   3  -5  -5   76.22    3.41 
   3  -5  -5   80.56    4.37 
   3   5  -5   74.98    4.37 
  -3   5   5   80.43    3.03 
   2  -5  -5   91.92    4.28 
   2  -5  -5   96.12    3.72 
   2   5  -5   94.04    4.64 
  -2   5   5   93.52    3.30 
   1  -5  -5  264.82    8.07 
   1  -5  -5  264.23    8.36 
   1   5  -5  264.75    9.48 
  -1   5   5  259.49    7.73 
   0  -5  -5  167.52    5.59 
   0  -5   5  161.92    5.03 
   0  -5  -5  155.30    5.53 
   0   5  -5  159.06    4.64 
   0   5   5  154.36    5.32 
   1  -5   5  318.53   11.19 
   1  -5   5  318.85    9.49 
   1   5   5  314.25   10.22 
  -1   5  -5  310.19    9.01 
   1   5   5  306.70    9.66 
   2  -5   5   61.73    3.22 
   2  -5   5   73.96    4.27 
  -2   5  -5   72.97    3.00 
   2   5   5   69.56    3.42 
   2   5   5   71.59    3.59 
  -3  -5  -5   44.80    2.60 
   3  -5   5   43.41    3.62 
   3  -5   5   45.54    3.07 
   3   5   5   40.23    2.73 
   3   5   5   41.56    3.02 
  -3   5  -5   42.20    2.48 
  -4  -5  -5   37.32    2.68 
   4  -5   5   28.33    3.41 
   4  -5   5   29.30    2.82 
   4   5   5   29.63    2.93 
  -4   5  -5   33.85    2.48 
  -5  -5  -5   16.30    2.39 
   5  -5   5   15.36    3.24 
   5   5   5   16.84    3.04 
  -5   5  -5   15.25    2.28 
  -6  -5  -5    8.88    2.03 
   6  -5   5    5.64    2.62 
  -6   5  -5    3.84    1.78 
   6   5   5    6.12    2.53 
   6  -6  -5    5.12    2.64 
   6   6  -5    5.98    2.74 
   5  -6  -5   12.66    2.99 
   5   6  -5   17.45    3.18 
  -5   6   5   13.44    1.58 
   4  -6  -5   26.96    2.18 
   4  -6  -5   31.13    3.31 
   4   6  -5   27.85    3.23 
  -4   6   5   28.80    1.84 
   3  -6  -5   21.41    2.40 
   3  -6  -5   21.90    1.83 
  -3   6   5   20.06    1.37 
   3   6  -5   18.31    2.31 
   2  -6  -5   35.14    2.16 
   2  -6  -5   41.40    2.60 
  -2   6   5   38.30    1.84 
   2   6  -5   37.83    2.84 
   1  -6  -5   18.18    1.46 
   1  -6  -5   17.69    1.48 
   1   6  -5   16.44    2.03 
  -1   6   5   16.05    1.14 
   0  -6   5    1.62    0.54 
   0  -6  -5    4.07    0.96 
   0  -6  -5    2.32    0.68 
   0   6   5    2.58    0.73 
   0   6  -5    2.65    0.43 
   1  -6   5   33.74    2.97 
   1  -6   5   25.80    1.70 
   1   6   5   24.33    1.90 
  -1   6  -5   27.99    1.48 
   1   6   5   25.76    2.17 
   2  -6   5    1.76    1.28 
   2  -6   5    1.09    0.81 
  -2   6  -5    1.23    0.69 
   2   6   5   -0.15    0.72 
   2   6   5    0.63    0.77 
  -3  -6  -5    3.67    1.03 
   3  -6   5    1.90    1.03 
   3  -6   5    2.74    1.60 
  -3   6  -5    2.26    0.98 
   3   6   5    3.92    1.27 
  -4  -6  -5    1.60    1.04 
   4  -6   5   -0.11    1.12 
   4  -6   5    1.39    1.59 
  -4   6  -5    0.11    0.85 
   4   6   5    1.69    1.25 
   5  -6   5    2.31    1.86 
   5  -6   5    0.08    1.31 
  -5  -6  -5   -1.19    0.88 
   5   6   5   -0.15    1.37 
  -5   6  -5   -0.57    0.97 
  -6  -6  -5    2.02    1.55 
   6  -6   5    0.07    2.03 
   6   6   5    1.80    1.92 
  -6   6  -5    1.03    1.37 
   6  -7  -5    0.39    2.27 
   6   7  -5    0.78    2.02 
  -6   7   5    6.11    1.42 
   5  -7  -5    7.72    2.60 
   5   7  -5   10.44    2.68 
  -5   7   5    9.66    1.41 
   4  -7  -5   35.31    3.44 
   4  -7  -5   35.52    2.58 
  -4   7   5   38.54    2.19 
   4   7  -5   31.81    3.24 
   3  -7  -5   40.59    3.25 
   3  -7  -5   46.56    2.73 
  -3   7   5   42.18    2.15 
   3   7  -5   41.14    3.38 
   2  -7  -5  127.68    5.22 
   2  -7  -5  137.29    5.00 
  -2   7   5  126.98    4.40 
   2   7  -5  130.70    5.78 
  -1  -7   5  254.89    6.92 
   1  -7  -5  251.49    7.93 
   1  -7  -5  244.31    7.86 
   1   7  -5  249.22    9.30 
  -1   7   5  239.68    7.48 
   0  -7  -5  383.57   11.79 
   0  -7  -5  389.27   11.25 
   0  -7   5  385.82   11.11 
   0   7   5  406.62   11.60 
   0   7  -5  387.68   10.65 
   1  -7   5  136.75    6.48 
   1  -7   5  132.55    4.85 
   1   7   5  137.58    5.46 
  -1   7  -5  139.59    4.41 
   1   7   5  125.83    5.08 
   2  -7   5  118.06    4.83 
   2  -7   5  112.37    5.79 
  -2   7  -5  117.69    4.32 
   2   7   5  121.16    4.98 
   2   7   5  121.53    4.86 
   3  -7   5   39.84    3.57 
   3  -7   5   38.77    2.83 
   3   7   5   40.89    2.87 
   3   7   5   38.87    2.91 
  -3   7  -5   40.16    2.51 
  -4  -7  -5   13.00    1.83 
   4  -7   5   12.52    2.21 
   4  -7   5   14.23    2.86 
   4   7   5   13.74    2.39 
  -4   7  -5   14.66    1.84 
   5  -7   5    4.99    2.38 
  -5  -7  -5   11.00    2.04 
   5  -7   5    7.69    2.12 
  -5   7  -5    9.81    1.95 
   5   7   5    8.46    2.30 
  -6  -7  -5    3.92    1.69 
   6  -7   5    3.09    2.41 
  -6   7  -5    0.18    1.30 
   6   7   5    4.97    2.05 
   6  -8  -5    2.90    2.40 
  -6   8   5    1.04    0.91 
   6   8  -5    2.28    2.28 
   5  -8  -5   11.48    3.05 
   5   8  -5    9.08    2.55 
  -5   8   5   11.03    1.52 
   4  -8  -5   18.74    2.13 
   4  -8  -5   20.92    3.30 
   4   8  -5   17.41    2.65 
  -4   8   5   17.84    1.54 
   3  -8  -5   37.39    2.52 
   3  -8  -5   40.18    3.11 
  -3   8   5   39.86    2.06 
   3   8  -5   34.44    3.04 
   2  -8  -5   22.95    1.93 
   2  -8  -5   18.44    1.90 
  -2   8   5   20.05    1.45 
   2   8  -5   22.72    2.31 
  -1  -8   5    7.09    0.67 
   1  -8  -5    6.44    1.02 
   1  -8  -5    9.27    1.31 
   1   8  -5    6.60    1.67 
  -1   8   5    7.48    0.99 
   0  -8  -5    2.39    0.88 
   0  -8  -5    3.53    0.66 
   0  -8   5    3.16    0.70 
   0   8   5    2.84    0.88 
   0   8  -5    3.44    0.52 
   1  -8   5   25.79    2.88 
   1  -8   5   26.85    1.81 
  -1   8  -5   27.53    1.51 
   1   8   5   30.36    2.22 
   1   8   5   26.46    2.05 
   2  -8   5    0.65    1.20 
   2  -8   5    0.84    0.80 
   2   8   5   -0.07    0.70 
  -2   8  -5    1.41    0.65 
   2   8   5    0.56    0.84 
   3  -8   5   -0.14    1.06 
   3  -8   5    1.82    1.62 
   3   8   5    1.72    1.10 
   3   8   5    2.50    1.35 
  -3   8  -5   -0.31    0.69 
  -4  -8  -5    2.74    1.25 
   4  -8   5    3.84    2.03 
   4  -8   5    1.56    1.34 
  -4   8  -5    3.10    1.17 
  -5  -8  -5    0.32    1.21 
   5  -8   5    1.70    1.60 
   5  -8   5    0.14    2.03 
  -5   8  -5   -0.43    1.17 
   5   8   5    1.15    1.40 
   6  -9  -5    3.48    2.52 
  -6   9   5    5.21    1.47 
   6   9  -5    2.82    2.52 
   5  -9  -5    6.32    2.41 
   5   9  -5   11.76    2.92 
  -5   9   5    9.47    1.53 
   4  -9  -5   40.91    2.99 
   4  -9  -5   39.10    3.64 
   4   9  -5   39.43    3.59 
  -4   9   5   39.80    2.36 
   3  -9  -5   42.06    3.35 
   3  -9  -5   39.11    2.76 
  -3   9   5   45.44    2.33 
   3   9  -5   43.47    3.50 
   2  -9  -5   62.01    3.23 
   2  -9  -5   61.88    3.32 
   2   9  -5   65.95    3.94 
  -2   9   5   60.71    2.69 
   1  -9  -5  157.91    5.63 
   1  -9  -5  153.05    5.27 
  -1  -9   5  149.18    4.61 
   1   9  -5  150.50    6.76 
  -1   9   5  152.63    5.19 
   0  -9  -5  213.69    7.32 
   0  -9   5  214.23    6.65 
   0  -9  -5  216.93    6.42 
   0   9  -5  212.39    6.12 
   0   9   5  210.76    7.10 
   1  -9   5  141.05    7.01 
  -1  -9  -5  140.71    5.61 
   1  -9   5  138.62    5.19 
   1   9   5  149.30    5.62 
  -1   9  -5  151.14    4.76 
   2  -9   5   76.67    4.81 
   2  -9   5   76.98    3.77 
   2   9   5   76.64    3.95 
  -2   9  -5   79.44    3.30 
   2   9   5   80.41    3.59 
   3  -9   5   31.46    2.62 
   3  -9   5   29.40    3.30 
   3   9   5   27.38    2.68 
   3   9   5   25.94    2.33 
  -3   9  -5   27.46    2.07 
  -4  -9  -5   17.89    2.15 
   4  -9   5   24.19    2.72 
   4  -9   5   20.75    3.31 
  -4   9  -5   16.53    1.95 
   4   9   5   18.49    2.40 
   5  -9   5    6.97    2.74 
   5  -9   5    8.45    2.39 
  -5  -9  -5    9.03    1.93 
  -5   9  -5   14.36    2.11 
   5 -10  -5   16.16    2.44 
   5 -10  -5   13.49    3.00 
  -5  10   5   13.48    1.78 
   5  10  -5   21.41    3.29 
   4 -10  -5   22.27    2.50 
   4 -10  -5   29.32    3.17 
   4  10  -5   23.42    2.94 
  -4  10   5   24.80    1.98 
   3 -10  -5   25.41    2.27 
   3 -10  -5   26.75    2.73 
   3  10  -5   22.79    2.62 
  -3  10   5   27.45    1.81 
   2 -10  -5    6.28    1.41 
   2 -10  -5    8.08    1.45 
  -2  10   5    9.05    1.18 
   2  10  -5   10.36    1.93 
   1 -10  -5   12.28    1.23 
   1 -10  -5   10.41    1.45 
  -1 -10   5   12.04    0.93 
   1  10  -5   11.43    0.71 
  -1  10   5    8.16    1.18 
   1  10  -5   10.22    2.02 
   0 -10  -5    3.55    0.59 
   0 -10   5    2.41    0.71 
   0 -10  -5    2.77    1.06 
   0  10  -5    2.30    0.47 
   0  10   5    1.75    0.81 
  -1 -10  -5    2.96    1.03 
   1 -10   5    1.42    1.50 
   1 -10   5    1.74    0.83 
   1  10   5    1.52    0.86 
  -1  10  -5    0.80    0.54 
   2 -10   5    2.68    1.51 
   2 -10   5    2.29    1.04 
   2  10   5    2.12    1.18 
  -2  10  -5    1.87    0.79 
   2  10   5    1.79    0.81 
   3 -10   5   -1.26    1.24 
   3 -10   5    1.06    1.24 
   3  10   5   -0.63    1.03 
   3  10   5    2.11    1.12 
  -3  10  -5   -0.11    0.85 
   4 -10   5    2.30    1.47 
   4 -10   5    1.89    1.89 
  -4 -10  -5    2.65    1.38 
  -4  10  -5    0.86    0.93 
   4  10   5    2.06    1.37 
   5 -10   5   -0.72    1.60 
  -5 -10  -5    0.95    1.39 
   5 -10   5    0.71    2.03 
  -5  10  -5    1.68    1.40 
   5 -11  -5   21.52    3.61 
   5 -11  -5   14.45    2.49 
  -5  11   5   14.69    1.74 
   5  11  -5    8.71    2.59 
   4 -11  -5   11.85    2.12 
   4 -11  -5   11.27    2.52 
  -4  11   5    9.87    1.49 
   4  11  -5   13.44    2.61 
   3 -11  -5   43.16    3.13 
   3 -11  -5   43.39    3.26 
  -3  11   5   44.86    2.48 
   3  11  -5   44.75    3.58 
   2 -11  -5   87.93    4.30 
   2 -11  -5   87.55    4.09 
   2  11  -5   84.48    4.63 
  -2  11   5   89.10    3.61 
  -1 -11   5  134.73    4.41 
   1 -11  -5  138.87    4.75 
   1 -11  -5  135.07    5.43 
   1  11  -5  134.75    6.41 
  -1  11   5  135.38    4.89 
   0 -11   5  123.53    4.43 
   0 -11  -5  121.95    3.77 
   0 -11  -5  118.28    4.98 
   0  11   5  132.14    4.92 
   0  11  -5  122.80    3.85 
  -1 -11  -5  150.49    6.00 
   1 -11   5  152.66    5.61 
   1 -11   5  167.80    7.95 
   1  11   5  142.42    5.89 
  -1  11  -5  152.25    4.98 
   2 -11   5   35.88    2.60 
   2 -11   5   32.98    3.45 
  -2  11  -5   39.39    2.22 
   2  11   5   34.39    2.84 
   3 -11   5   29.58    3.45 
   3 -11   5   31.12    2.79 
   3  11   5   29.66    2.79 
  -3  11  -5   27.78    2.17 
   4 -11   5    9.17    2.74 
   4 -11   5   10.14    2.19 
  -4 -11  -5   15.77    2.35 
   4  11   5   12.97    2.38 
  -4  11  -5    9.40    1.71 
  -5 -11  -5   10.98    2.29 
   5 -11   5    7.59    2.77 
   5 -11   5    9.03    2.49 
  -5  11  -5    7.01    1.75 
   5 -12  -5    1.28    1.57 
   5 -12  -5    0.25    1.98 
   5  12  -5    3.54    1.95 
  -5  12   5    1.19    1.09 
   4 -12  -5   16.60    2.90 
   4 -12  -5   15.84    2.59 
   4  12  -5   16.98    2.66 
  -4  12   5   17.16    1.70 
   3 -12  -5   25.41    2.64 
   3 -12  -5   18.86    2.46 
  -3  12   5   28.33    1.94 
   3  12  -5   25.58    2.92 
   2 -12  -5    9.46    1.75 
   2 -12  -5   10.42    1.69 
   2  12  -5    7.75    1.73 
  -2  12   5   10.12    1.26 
  -1 -12   5    9.56    1.04 
   1 -12  -5    8.76    1.53 
   1 -12  -5   11.30    1.21 
  -1  12   5    8.46    1.31 
   1  12  -5    6.88    1.81 
   0 -12   5   19.70    1.59 
   0 -12  -5   22.25    2.03 
   0  12   5   19.39    1.79 
   0  12  -5   18.91    1.11 
  -1 -12  -5    3.05    1.21 
   1 -12   5    7.78    2.44 
   1 -12   5    4.00    1.12 
  -1  12  -5    5.49    0.88 
   1  12   5    4.84    1.29 
   2 -12   5    0.60    1.04 
   2 -12   5   -0.57    1.25 
  -2 -12  -5    3.98    1.29 
   2  12   5    0.36    1.01 
  -2  12  -5    0.33    0.71 
   3 -12   5   -0.09    1.39 
   3 -12   5    1.04    1.19 
   3  12   5    1.44    1.25 
  -3  12  -5    0.23    0.84 
  -4 -12  -5    6.71    1.70 
   4 -12   5    4.11    1.65 
   4 -12   5    8.59    2.68 
  -4  12  -5    5.70    1.54 
   4  12   5    5.95    2.06 
   5 -12   5   -1.96    1.28 
   5 -12   5    0.14    1.73 
  -5 -12  -5   -0.96    1.23 
  -5  12  -5    1.20    1.29 
   5 -13  -5    6.75    2.12 
   5 -13  -5    4.94    2.62 
  -5  13   5    8.70    1.65 
   5  13  -5    2.56    1.90 
   4 -13  -5   15.63    2.42 
   4 -13  -5   21.79    2.84 
   4  13  -5   16.14    2.64 
  -4  13   5   15.62    1.88 
   3 -13  -5   28.63    2.77 
   3 -13  -5   27.38    2.68 
   3  13  -5   26.87    2.81 
  -3  13   5   23.09    2.00 
   2 -13  -5   51.91    3.03 
   2 -13  -5   54.04    3.46 
   2  13  -5   58.20    3.83 
  -2  13   5   51.54    2.72 
  -1 -13   5   62.27    2.72 
   1 -13  -5   62.08    3.52 
  -1  13   5   67.92    3.18 
   1  13  -5   64.33    4.16 
   0 -13   5  170.35    5.98 
   0 -13  -5  167.74    6.55 
   0  13   5  185.37    6.51 
   0  13  -5  173.54    5.27 
   1 -13   5  104.34    4.46 
  -1 -13  -5  100.99    4.77 
   1 -13   5  110.25    6.85 
  -1  13  -5  103.55    3.79 
   1  13   5  106.87    4.90 
   2 -13   5   42.68    3.04 
   2 -13   5   37.82    3.80 
  -2 -13  -5   36.67    2.96 
   2  13   5   38.35    3.18 
  -2  13  -5   43.79    2.36 
   3 -13   5   16.55    2.31 
   3 -13   5   18.08    3.30 
   3  13   5    8.39    2.23 
  -3  13  -5   11.96    1.77 
   4 -13   5   17.01    2.65 
   4 -13   5   15.78    3.44 
  -4  13  -5   16.62    2.08 
   4  13   5   15.10    2.66 
  -5 -13  -5    4.22    1.92 
   5 -13   5    4.78    2.66 
   5 -13   5    1.78    1.89 
  -5  13  -5    4.85    1.75 
   5 -14  -5    4.68    2.11 
   5 -14  -5    2.88    2.13 
   5  14  -5    6.38    2.65 
  -5  14   5    8.39    1.59 
   4 -14  -5   14.38    2.81 
   4 -14  -5   11.52    2.31 
  -4  14   5   10.70    1.68 
   4  14  -5    9.47    2.30 
   3 -14  -5   23.00    2.55 
   3 -14  -5   23.92    2.80 
   3  14  -5   21.21    2.61 
  -3  14   5   24.84    2.00 
   2 -14  -5    5.91    1.62 
  -2  14   5    7.75    1.28 
   2  14  -5    8.93    1.96 
  -1 -14   5    0.05    0.58 
   1 -14  -5   -0.78    0.94 
  -1  14   5    1.22    0.86 
   1  14  -5   -1.13    0.99 
   0 -14  -5    4.26    1.26 
   0 -14   5    5.41    1.20 
   0  14  -5    6.19    0.83 
   0  14   5    5.29    1.28 
   1 -14   5   -0.36    1.74 
  -1 -14  -5    0.97    1.03 
   1 -14   5    1.68    0.94 
   1  14   5    4.69    1.40 
  -1  14  -5    1.58    0.62 
  -2 -14  -5    0.88    1.20 
   2 -14   5    2.88    1.71 
   2 -14   5    0.51    1.00 
  -2  14  -5    1.03    0.75 
   2  14   5    0.00    1.21 
   3 -14   5    0.68    1.57 
   3 -14   5    1.49    1.43 
  -3 -14  -5    3.06    1.48 
   3  14   5    0.45    1.31 
  -3  14  -5    2.01    1.02 
   4 -14   5   -0.29    1.39 
   4 -14   5   -1.41    1.71 
  -4  14  -5    0.95    1.06 
   4  14   5    0.29    1.64 
   5 -14   5    1.17    1.66 
   5 -14   5   -0.44    2.00 
  -5 -14  -5    2.22    1.86 
  -5  14  -5    0.20    1.14 
   5 -15  -5    8.26    2.66 
   5 -15  -5   10.74    2.46 
  -5  15   5    5.60    1.48 
   5  15  -5    3.43    1.87 
   4 -15  -5    9.92    2.35 
   4 -15  -5    6.88    2.02 
  -4  15   5   12.58    1.75 
   4  15  -5    8.69    2.28 
   3 -15  -5   25.14    2.95 
  -3  15   5   24.73    2.07 
   3  15  -5   22.17    2.63 
   2 -15  -5   40.12    3.23 
   2  15  -5   35.32    3.13 
  -2  15   5   37.54    2.47 
  -1 -15   5   59.17    2.85 
   1 -15  -5   62.22    3.74 
   1  15  -5   63.02    4.10 
  -1  15   5   63.29    3.24 
   0 -15   5   72.07    3.44 
   0 -15  -5   65.83    3.77 
   0  15  -5   72.44    2.76 
   0  15   5   79.91    3.85 
   1 -15   5   64.24    5.54 
   1 -15   5   55.20    3.27 
  -1 -15  -5   53.86    3.48 
   1  15   5   61.30    3.71 
  -1  15  -5   59.41    2.63 
   2 -15   5   26.10    2.69 
  -2 -15  -5   20.12    2.40 
   2 -15   5   22.62    3.77 
  -2  15  -5   24.22    1.91 
   2  15   5   27.19    2.77 
   3 -15   5   19.62    2.60 
   3 -15   5   15.98    3.56 
  -3 -15  -5   18.33    2.71 
  -3  15  -5   16.91    1.89 
   3  15   5   22.15    2.87 
   4 -15   5   10.55    3.13 
  -4 -15  -5   14.30    2.66 
   4 -15   5   10.31    2.54 
   4  15   5   13.47    2.77 
  -4  15  -5   10.10    1.82 
   5 -15   5    3.35    2.05 
  -5 -15  -5    6.52    2.24 
   5 -15   5   -0.42    2.07 
  -5  15  -5    3.78    1.66 
   5 -16  -5    2.93    2.04 
  -5  16   5    3.77    1.48 
   4 -16  -5    6.14    2.03 
   4  16  -5    5.57    2.15 
  -4  16   5   14.48    2.03 
   3 -16  -5    5.58    1.94 
   3  16  -5    4.12    1.68 
  -3  16   5    3.21    1.25 
   2 -16  -5   12.66    2.34 
  -2  16   5   10.49    1.64 
   2  16  -5   17.48    2.35 
   1 -16  -5    5.85    1.72 
  -1  16   5    4.81    1.22 
   1  16  -5    5.52    1.58 
   0 -16   5    2.56    1.01 
   0 -16  -5    2.32    1.34 
   0  16  -5    3.06    0.68 
   0  16   5    3.55    1.34 
   1 -16   5    4.77    1.31 
   1 -16   5    7.09    2.72 
  -1 -16  -5    3.91    1.49 
  -1  16  -5    3.48    0.82 
   1  16   5    1.72    1.16 
   2 -16   5    4.25    1.61 
  -2 -16  -5    2.61    1.39 
   2 -16   5    0.33    1.86 
  -2  16  -5    3.30    1.00 
   2  16   5    3.28    1.65 
   3 -16   5   -0.39    1.63 
  -3 -16  -5    1.21    1.35 
   3 -16   5   -0.07    1.21 
  -3  16  -5    1.62    1.05 
   3  16   5    1.87    1.63 
   4 -16   5   -1.38    1.40 
   4 -16   5   -0.89    1.98 
  -4 -16  -5    3.80    1.71 
  -4  16  -5   -0.73    0.97 
   4  16   5    3.48    2.16 
   4 -17  -5   14.64    2.98 
  -4  17   5   12.79    2.06 
   3 -17  -5    9.39    2.20 
   3  17  -5    8.33    2.25 
  -3  17   5   11.53    1.73 
   2 -17  -5   22.29    2.75 
  -2  17   5   21.77    2.05 
   1 -17  -5   84.51    4.58 
  -1  17   5   78.02    3.92 
   0 -17   5   45.86    2.90 
   0 -17  -5   55.87    3.50 
   0  17   5   49.21    3.17 
   1 -17   5   44.42    5.28 
   1 -17   5   52.56    3.20 
  -1 -17  -5   49.80    3.42 
   1  17   5   46.84    3.46 
  -1  17  -5   46.34    2.37 
   2 -17   5   33.64    2.98 
  -2 -17  -5   32.81    2.99 
   2 -17   5   35.44    4.40 
  -2  17  -5   33.94    2.29 
   2  17   5   37.68    3.57 
  -3 -17  -5    9.59    2.27 
   3 -17   5   14.57    3.33 
   3 -17   5    9.93    2.27 
   3  17   5    5.56    2.12 
  -3  17  -5    9.07    1.65 
   4 -17   5    3.91    2.56 
  -4 -17  -5    2.04    1.59 
   4 -17   5    0.95    1.61 
  -4  17  -5    1.59    1.18 
   4  17   5    1.96    1.85 
   4 -18  -5    6.50    2.33 
  -4  18   5    5.74    1.53 
   3 -18  -5   11.49    2.57 
  -3  18   5   10.15    1.74 
   2 -18  -5    2.63    1.59 
   2  18  -5    2.91    1.71 
  -2  18   5    3.72    1.25 
   1 -18  -5    2.94    1.45 
   1  18  -5    5.87    1.77 
  -1  18   5    5.52    1.42 
   0 -18  -5   -1.29    0.91 
   0 -18   5   -0.38    0.91 
   0  18   5   -0.53    0.96 
  -1 -18  -5    3.89    1.44 
   1 -18   5    1.80    2.31 
   1 -18   5    2.48    1.17 
   1  18   5    5.27    1.62 
  -1  18  -5    3.69    0.92 
  -2 -18  -5    0.36    1.20 
   2 -18   5    0.45    1.23 
   2 -18   5   -1.48    1.68 
   2  18   5    0.15    1.55 
  -2  18  -5   -1.37    0.67 
  -3 -18  -5   -1.04    1.37 
   3 -18   5   -1.02    1.26 
   3 -18   5   -1.43    1.61 
   3  18   5    2.87    1.90 
  -3  18  -5   -0.28    0.91 
   4 -18   5    3.40    2.04 
  -4 -18  -5    0.11    1.60 
   4 -18   5    3.51    2.75 
  -4  18  -5    2.10    1.18 
   4  18   5    0.16    1.84 
   4 -19  -5    6.22    2.54 
  -4  19   5   14.44    2.34 
   3 -19  -5    6.34    2.14 
  -3  19   5    7.73    1.60 
   2 -19  -5   16.98    2.79 
  -2  19   5   14.71    2.16 
   1 -19  -5   27.94    2.94 
   1  19  -5   27.11    2.84 
  -1  19   5   23.88    2.33 
   0 -19  -5   57.19    3.88 
   0 -19   5   52.43    3.27 
   0  19   5   56.37    3.71 
   0  19  -5   54.92    4.79 
   1 -19   5   21.69    2.34 
  -1 -19  -5   16.89    2.49 
  -1  19  -5   17.43    1.56 
   1  19   5   17.88    2.62 
  -2 -19  -5   21.41    2.66 
   2 -19   5   22.37    4.45 
   2 -19   5   18.83    2.71 
   2  19   5   17.32    2.89 
  -2  19  -5   21.97    1.96 
   3 -19   5    7.62    2.89 
   3 -19   5   12.10    2.36 
  -3 -19  -5    7.36    2.01 
  -3  19  -5    9.42    1.71 
   3  19   5    8.27    2.61 
  -4 -19  -5    9.17    2.36 
   4 -19   5   13.51    3.61 
   4 -19   5    8.21    2.63 
  -4  19  -5    5.42    1.64 
   4  19   5    2.29    2.31 
   4 -20  -5    2.54    2.20 
  -4  20   5    5.97    1.85 
   3 -20  -5    3.61    1.98 
  -3  20   5    4.41    1.65 
   2 -20  -5    0.57    1.50 
  -2  20   5    4.36    1.55 
   1 -20  -5    2.24    1.56 
  -1  20   5    1.79    1.17 
   0 -20  -5    1.35    1.49 
   0 -20   5   -1.19    0.91 
   0  20   5   -0.52    1.14 
   1 -20   5    2.15    1.41 
  -1 -20  -5    2.88    1.60 
   1  20   5    3.38    1.77 
  -1  20  -5    2.82    0.96 
   2 -20   5   -1.45    2.16 
  -2 -20  -5    0.46    1.49 
   2 -20   5   -0.80    1.32 
   2  20   5   -1.57    1.55 
  -2  20  -5    0.07    0.86 
   3 -20   5   -0.63    1.42 
  -3 -20  -5   -0.67    1.32 
   3 -20   5   -1.32    2.02 
   3  20   5    1.46    1.90 
  -3  20  -5    0.80    1.09 
   4 -20   5    1.16    1.97 
  -4 -20  -5   -1.08    1.46 
   4 -20   5    1.10    2.14 
  -4  20  -5    0.37    1.22 
   4  20   5   -0.69    2.02 
   3 -21  -5    7.66    2.46 
  -3  21   5    8.01    1.80 
   2 -21  -5   18.81    3.16 
  -2  21   5   12.51    2.13 
   1 -21  -5   22.50    2.97 
  -1  21   5   17.21    2.48 
   0 -21   5   28.60    2.68 
   0 -21  -5   34.86    3.49 
   0  21   5   33.10    3.14 
   1 -21   5   23.58    2.60 
  -1 -21  -5   28.19    3.23 
   1  21   5   28.97    3.09 
   2 -21   5    8.26    2.08 
   2 -21   5    3.95    2.79 
  -2 -21  -5    5.32    1.79 
   2  21   5    4.86    2.32 
  -2  21  -5    8.05    1.42 
   3 -21   5    6.25    2.98 
   3 -21   5    2.32    1.81 
  -3 -21  -5    4.81    1.78 
   3  21   5    7.77    2.86 
  -3  21  -5    4.63    1.42 
   3 -22  -5    0.74    1.92 
  -3  22   5    3.69    1.54 
   2 -22  -5    0.82    1.87 
  -2  22   5    2.97    1.45 
   1 -22  -5    2.27    1.71 
  -1  22   5    0.21    1.41 
   0 -22  -5    4.76    1.81 
   0  22   5    3.21    1.60 
   1 -22   5    2.01    1.35 
  -1 -22  -5    1.58    1.53 
   1  22   5    0.97    1.58 
   2 -22   5    0.94    1.60 
  -2 -22  -5   -0.86    1.25 
  -2  22  -5    0.76    1.02 
   2  22   5   -0.06    1.89 
   3 -22   5    1.59    1.85 
  -3 -22  -5   -0.79    1.32 
  -3  22  -5   -0.18    1.12 
   3  22   5    0.77    1.91 
   3 -23  -5    5.81    2.43 
  -3  23   5    3.77    1.80 
   2 -23  -5   13.23    2.97 
  -2  23   5    6.63    1.80 
   1 -23  -5   15.46    2.99 
  -1  23   5   17.55    2.78 
   0 -23  -5   11.40    2.47 
   0  23   5   14.46    2.50 
   1 -23   5   13.07    2.39 
  -1 -23  -5   20.97    3.01 
   1  23   5   21.60    3.25 
   2 -23   5    9.08    2.39 
  -2 -23  -5    6.77    2.12 
   2  23   5   11.03    2.65 
  -2  23  -5    6.34    1.54 
   2 -24  -5    0.58    1.73 
  -2  24   5    2.35    1.69 
   1 -24  -5   -0.10    1.62 
  -1  24   5   -1.20    1.29 
   0 -24  -5    0.56    1.57 
   0  24   5    0.02    1.56 
   1 -24   5    1.49    1.54 
  -1 -24  -5    1.02    1.57 
   1  24   5   -0.36    1.69 
   2 -24   5   -0.61    1.50 
  -2 -24  -5   -0.55    1.51 
   2  24   5   -1.48    1.80 
   1 -25  -5    2.20    2.19 
  -1  25   5    6.93    2.20 
   0 -25  -5   16.02    2.97 
   0  25   5   21.37    2.92 
   1 -25   5    4.68    1.79 
  -1 -25  -5    9.02    2.54 
   1  25   5    7.30    2.42 
   0 -26  -5   -0.62    1.72 
   0  26   5   -0.76    1.33 
   6   0  -6    2.95    2.22 
   5   0  -6    0.75    1.52 
   4   0  -6    3.48    1.58 
  -3   0   6   20.71    1.17 
   3   0  -6   26.18    2.66 
  -2   0   6  138.61    4.15 
   2   0  -6  131.32    5.83 
   2   0  -6  135.24    4.15 
  -1   0   6   45.78    1.90 
   1   0  -6   53.60    3.18 
   1   0  -6   45.81    2.05 
   0   0   6  256.06    7.64 
   1   0   6   37.11    2.02 
   1   0   6   39.35    3.15 
   2   0   6  120.19    5.70 
  -2   0  -6  122.61    4.52 
  -3   0  -6   41.13    2.57 
   3   0   6   40.16    3.40 
   4   0   6   24.61    3.18 
  -4   0  -6   32.04    2.45 
  -5   0  -6    2.07    1.25 
   5   0   6    2.06    1.96 
  -6   0  -6    1.21    1.41 
   6   0   6    1.53    2.05 
   6  -1  -6   10.80    3.24 
   6   1  -6    8.03    2.93 
   5  -1  -6   24.47    3.53 
   5   1  -6   26.61    3.54 
   4  -1  -6   35.97    3.47 
   4   1  -6   31.25    3.32 
   3  -1  -6   56.69    3.84 
  -3  -1   6   58.12    2.12 
   3  -1  -6   60.91    2.39 
  -3   1   6   56.00    2.24 
   3   1  -6   59.86    3.94 
   2  -1  -6   67.00    2.52 
   2  -1  -6   66.52    3.79 
  -2  -1   6   69.96    2.29 
   2   1  -6   67.00    2.19 
  -2   1   6   69.65    2.44 
   2   1  -6   68.31    3.90 
   1  -1  -6  116.99    3.98 
  -1  -1   6  116.69    3.65 
   1  -1  -6  109.74    4.93 
  -1   1   6  115.16    3.79 
   1   1  -6  114.05    3.78 
   1   1  -6  112.35    5.16 
   1  -1   6   64.26    4.22 
   1  -1   6   78.46    3.05 
   1   1   6   67.92    3.04 
  -1   1  -6   72.39    2.84 
   1   1   6   71.12    4.23 
  -2  -1  -6   14.69    1.46 
   2  -1   6   16.66    2.22 
   2   1   6   13.72    1.96 
  -2   1  -6   14.86    1.35 
   2   1   6   16.00    1.57 
   3  -1   6   15.35    2.44 
  -3  -1  -6   15.53    1.74 
   3   1   6   17.35    2.53 
  -3   1  -6   13.29    1.59 
   4  -1   6    1.46    1.56 
  -4  -1  -6    3.57    1.22 
   4   1   6    1.83    1.56 
  -4   1  -6    3.73    1.19 
   5  -1   6    5.64    2.25 
  -5  -1  -6    1.18    1.20 
  -5   1  -6    2.39    1.23 
   5   1   6   -0.72    1.54 
   6  -1   6    1.47    2.26 
  -6  -1  -6    2.97    1.80 
   6   1   6    4.87    2.39 
  -6   1  -6    1.13    1.35 
   6  -2  -6    1.29    2.21 
   6   2  -6    2.10    2.21 
   5  -2  -6   -1.81    1.55 
   5   2  -6    2.13    1.94 
   4  -2  -6    0.58    1.38 
  -4   2   6    0.66    0.54 
   4   2  -6    3.34    1.59 
   3  -2  -6    7.60    1.03 
   3  -2  -6    7.38    1.86 
  -3   2   6    7.13    0.84 
   3   2  -6    8.62    1.92 
   2  -2  -6   42.21    1.96 
  -2  -2   6   40.32    1.50 
   2  -2  -6   43.40    2.91 
   2   2  -6   38.25    2.94 
  -2   2   6   39.89    1.73 
   1  -2  -6  119.02    4.27 
  -1  -2   6  124.80    3.76 
   1  -2  -6  127.86    5.21 
   1   2  -6  124.96    3.92 
   1   2  -6  126.61    5.62 
  -1   2   6  120.01    4.09 
   0  -2   6   62.05    2.34 
   0   2   6   55.89    2.53 
   1  -2   6   91.49    5.14 
  -1   2  -6   91.14    3.42 
   1   2   6   97.06    3.84 
   1   2   6  106.61    5.20 
   2  -2   6   13.41    2.32 
  -2  -2  -6   14.39    1.45 
   2   2   6   18.25    2.09 
  -2   2  -6   14.43    1.32 
   2   2   6   15.18    1.59 
   3  -2   6   43.35    3.66 
  -3  -2  -6   37.83    2.49 
  -3   2  -6   46.60    2.65 
   3   2   6   42.29    3.34 
   4  -2   6   34.12    3.67 
  -4  -2  -6   31.11    2.49 
  -4   2  -6   29.15    2.40 
   4   2   6   34.89    3.48 
  -5  -2  -6   12.36    2.08 
   5  -2   6    8.59    2.61 
  -5   2  -6    9.24    1.86 
   5   2   6   11.35    2.91 
   6  -2   6   -0.03    1.74 
  -6  -2  -6    2.02    1.60 
  -6   2  -6    1.55    1.57 
   6   2   6    6.46    2.61 
   6  -3  -6    5.65    2.74 
   6   3  -6    8.46    3.00 
   5  -3  -6   28.61    3.81 
   5   3  -6   28.86    3.72 
   4  -3  -6   54.21    4.22 
   4   3  -6   62.56    4.47 
  -4   3   6   60.50    2.59 
   3  -3  -6   83.55    4.65 
   3  -3  -6   82.31    3.31 
   3   3  -6   83.57    4.80 
  -3   3   6   82.81    3.04 
   2  -3  -6  106.66    4.93 
  -2  -3   6  110.46    3.18 
   2  -3  -6  110.53    3.93 
   2   3  -6  113.14    5.34 
  -2   3   6  103.12    3.61 
  -1  -3   6  170.33    4.63 
   1  -3  -6  167.41    6.18 
   1  -3  -6  166.20    5.42 
   1   3  -6  157.56    6.76 
  -1   3   6  144.74    5.08 
   0   3   6  102.94    3.86 
   0   3  -6  102.88    3.32 
   1  -3   6   34.58    3.19 
   1   3   6   39.56    3.00 
   1   3   6   33.54    2.07 
  -1   3  -6   34.79    1.76 
   2  -3   6    1.63    1.32 
   2   3   6    3.45    1.31 
   2   3   6    6.21    1.25 
  -2   3  -6    3.19    0.89 
   3  -3   6    0.14    1.23 
  -3  -3  -6    1.05    0.81 
   3   3   6   -0.44    0.98 
  -3   3  -6    1.56    0.86 
  -4  -3  -6    2.96    1.19 
   4  -3   6    3.31    1.91 
  -4   3  -6    3.51    1.19 
   4   3   6    4.03    1.87 
  -5  -3  -6    3.87    1.50 
   5  -3   6    1.45    2.06 
  -5   3  -6    1.05    1.24 
   5   3   6    0.40    1.68 
   6  -3   6   -1.39    1.58 
  -6  -3  -6    1.00    1.47 
   6   3   6    4.04    2.44 
  -6   3  -6    0.02    1.24 
   6  -4  -6    3.45    2.69 
   6   4  -6    1.08    2.35 
   5  -4  -6    1.00    2.07 
   5   4  -6   -2.05    1.40 
   4  -4  -6    1.98    1.59 
  -4   4   6    1.30    0.64 
   4   4  -6    1.77    1.50 
   3  -4  -6   17.81    2.41 
   3  -4  -6   14.58    1.44 
   3   4  -6   14.12    2.26 
  -3   4   6   15.77    1.19 
   2  -4  -6   52.20    3.24 
   2  -4  -6   53.36    2.53 
   2   4  -6   59.48    3.70 
  -2   4   6   48.83    2.14 
   1  -4  -6  142.42    4.97 
   1  -4  -6  143.05    5.49 
   1   4  -6  139.09    3.91 
  -1   4   6  148.02    4.77 
   1   4  -6  134.49    6.29 
   0  -4  -6   41.25    2.54 
   0   4   6   40.29    2.16 
   0   4  -6   37.16    1.55 
   1  -4   6   62.08    4.28 
  -1   4  -6   59.71    2.48 
   1   4   6   64.80    3.88 
   1   4   6   58.92    2.91 
   2  -4   6   67.48    3.44 
   2  -4   6   67.83    4.40 
  -2   4  -6   75.13    3.16 
   2   4   6   70.43    3.50 
   2   4   6   72.12    3.97 
   3  -4   6   47.64    3.99 
  -3  -4  -6   49.07    2.88 
   3   4   6   51.49    3.67 
  -3   4  -6   55.05    2.92 
  -4  -4  -6   13.82    1.85 
   4  -4   6   15.93    3.01 
   4   4   6   17.91    2.75 
  -4   4  -6   15.65    2.01 
   5  -4   6   13.92    3.20 
  -5  -4  -6    8.79    1.91 
  -5   4  -6    9.65    1.88 
   5   4   6    8.36    2.45 
  -6  -4  -6    0.08    1.27 
   6  -4   6    0.40    1.98 
   6   4   6   -0.69    1.88 
  -6   4  -6   -0.28    1.27 
   6  -5  -6    7.46    3.09 
   6   5  -6    9.00    3.10 
   5  -5  -6   22.44    3.88 
   5   5  -6   14.38    3.08 
   4  -5  -6   20.43    2.89 
   4   5  -6   24.16    3.07 
   3  -5  -6   20.33    1.73 
   3  -5  -6   20.31    2.37 
   3   5  -6   18.15    2.49 
   2  -5  -6   79.25    3.95 
   2  -5  -6   78.43    3.33 
   2   5  -6   77.60    4.42 
  -2   5   6   72.81    2.90 
   1  -5  -6  101.71    4.02 
   1  -5  -6  106.45    4.37 
  -1   5   6  102.90    3.76 
   1   5  -6  102.75    5.38 
   0  -5  -6  135.66    5.17 
   0  -5  -6  130.92    4.97 
   0   5   6  132.71    4.79 
   0   5  -6  134.19    4.07 
   1  -5   6   77.40    3.36 
   1  -5   6   75.26    4.88 
   1   5   6   82.84    4.49 
   1   5   6   80.80    3.58 
  -1   5  -6   74.27    2.91 
   2  -5   6   40.69    3.46 
   2  -5   6   40.62    2.64 
   2   5   6   38.88    2.63 
  -2   5  -6   39.83    2.15 
   2   5   6   40.46    3.35 
  -3  -5  -6   20.76    1.93 
   3  -5   6   19.62    2.20 
   3  -5   6   20.43    2.87 
   3   5   6   18.00    2.20 
   3   5   6   18.47    2.06 
  -3   5  -6   19.11    1.81 
  -4  -5  -6    7.59    1.57 
   4  -5   6    5.11    2.17 
   4   5   6    5.96    1.86 
  -4   5  -6    7.71    1.54 
   5  -5   6   -0.39    1.70 
  -5  -5  -6    1.87    1.47 
   5   5   6    2.50    1.70 
  -5   5  -6    2.77    1.46 
   6  -6  -6    1.16    2.29 
   6   6  -6   -1.09    1.92 
   5  -6  -6   -2.00    1.87 
  -5   6   6   -0.46    0.59 
   5   6  -6    1.42    1.71 
   4  -6  -6    2.03    1.04 
   4  -6  -6    2.65    1.69 
  -4   6   6    1.81    0.79 
   4   6  -6    0.76    1.48 
   3  -6  -6   10.10    1.45 
   3  -6  -6   10.79    2.16 
   3   6  -6   12.08    2.24 
  -3   6   6   11.23    1.15 
   2  -6  -6   40.59    2.74 
   2  -6  -6   39.53    2.39 
   2   6  -6   41.97    3.26 
  -2   6   6   42.75    2.05 
   1  -6  -6  106.80    4.38 
   1  -6  -6  105.79    4.19 
   1   6  -6  104.79    5.58 
  -1   6   6  110.03    3.95 
   0  -6  -6  153.67    5.47 
   0  -6  -6  143.29    5.41 
   0  -6   6  146.72    4.83 
   0   6  -6  142.83    4.37 
   0   6   6  145.92    5.20 
   1  -6   6   35.48    2.16 
   1  -6   6   40.39    3.65 
  -1   6  -6   35.76    1.78 
   1   6   6   35.96    2.98 
   1   6   6   32.54    2.23 
   2  -6   6   65.50    4.43 
   2  -6   6   57.93    3.21 
  -2   6  -6   57.38    2.75 
   2   6   6   57.13    3.39 
   2   6   6   59.21    3.34 
  -3  -6  -6   32.68    2.38 
   3  -6   6   23.25    3.12 
   3  -6   6   26.74    2.48 
   3   6   6   26.61    2.46 
  -3   6  -6   28.01    2.11 
   4  -6   6   22.03    3.23 
  -4  -6  -6   25.65    2.38 
   4  -6   6   23.93    2.68 
  -4   6  -6   23.60    2.35 
   4   6   6   24.20    2.97 
  -5  -6  -6    1.95    1.36 
   5  -6   6    3.20    2.16 
  -5   6  -6    3.20    1.41 
   5   6   6    1.56    1.82 
   6  -7  -6    7.34    3.29 
   6   7  -6    8.44    2.92 
   5  -7  -6   23.97    3.67 
   5   7  -6   25.56    3.60 
  -5   7   6   28.15    2.06 
   4  -7  -6   51.33    3.14 
   4  -7  -6   55.79    4.31 
  -4   7   6   50.82    2.56 
   4   7  -6   45.48    4.06 
   3  -7  -6   52.58    2.93 
   3  -7  -6   51.55    3.65 
  -3   7   6   47.14    2.34 
   3   7  -6   49.35    3.78 
   2  -7  -6  101.60    4.22 
   2  -7  -6   95.56    4.54 
   2   7  -6  101.53    5.26 
  -2   7   6   94.07    3.61 
   1  -7  -6  106.64    4.22 
   1  -7  -6  101.83    4.19 
  -1   7   6  101.53    3.84 
   1   7  -6   91.32    5.31 
   0  -7   6   80.73    3.07 
   0  -7  -6   73.00    3.28 
   0  -7  -6   81.22    3.69 
   0   7   6   77.82    3.45 
   0   7  -6   80.18    2.63 
   1  -7   6   32.43    3.46 
   1  -7   6   30.90    1.97 
   1   7   6   30.97    2.67 
  -1   7  -6   32.30    1.66 
   1   7   6   26.09    2.15 
   2  -7   6   13.50    2.56 
   2  -7   6   12.78    1.73 
   2   7   6   16.30    1.84 
   2   7   6   12.00    1.70 
  -2   7  -6   14.22    1.42 
   3  -7   6    3.05    1.29 
   3  -7   6    3.55    1.79 
   3   7   6    2.16    1.28 
   3   7   6    2.84    1.23 
  -3   7  -6    2.20    1.06 
   4  -7   6    3.79    1.58 
  -4  -7  -6    4.46    1.46 
   4  -7   6    4.50    2.17 
  -4   7  -6    2.64    1.13 
   4   7   6    3.78    1.66 
  -5  -7  -6    4.55    1.66 
   5  -7   6    2.52    2.15 
   5   7   6    5.03    1.92 
  -5   7  -6    4.17    1.49 
   6  -8  -6    0.11    2.50 
   6   8  -6    0.31    2.21 
   5  -8  -6   -0.47    1.91 
   5   8  -6   -2.25    1.33 
  -5   8   6    0.56    0.81 
   4  -8  -6    3.41    1.84 
   4  -8  -6    0.81    1.07 
   4   8  -6    0.91    1.51 
  -4   8   6    0.31    0.73 
   3  -8  -6   11.72    2.19 
   3  -8  -6   14.97    1.84 
   3   8  -6   16.28    2.42 
  -3   8   6   16.32    1.45 
   2  -8  -6   21.72    2.04 
   2  -8  -6   23.78    2.14 
  -2   8   6   22.80    1.62 
   2   8  -6   22.14    2.57 
   1  -8  -6   48.26    2.63 
  -1  -8   6   50.39    1.90 
   1  -8  -6   51.13    2.81 
   1   8  -6   51.92    3.87 
  -1   8   6   51.76    2.47 
   0  -8  -6   55.01    2.98 
   0  -8  -6   53.50    2.51 
   0  -8   6   53.85    2.38 
   0   8  -6   52.26    1.95 
   0   8   6   50.30    2.69 
   1  -8   6   25.30    1.82 
   1  -8   6   34.80    3.66 
  -1   8  -6   25.63    1.53 
   1   8   6   30.58    2.33 
   2  -8   6   21.65    1.99 
   2  -8   6   18.71    2.77 
   2   8   6   20.70    2.05 
  -2   8  -6   20.57    1.67 
   2   8   6   24.08    2.34 
   3  -8   6   53.13    3.55 
   3  -8   6   60.76    4.70 
   3   8   6   51.53    3.47 
   3   8   6   52.96    3.53 
  -3   8  -6   55.43    2.99 
  -4  -8  -6   16.07    2.36 
   4  -8   6   18.31    3.39 
   4  -8   6   17.31    2.51 
  -4   8  -6   19.64    2.20 
  -5  -8  -6    5.38    1.64 
   5  -8   6    7.58    2.55 
   5  -8   6    4.57    2.03 
  -5   8  -6    5.26    1.75 
   5  -9  -6   13.91    3.28 
  -5   9   6   16.65    1.81 
   5   9  -6   15.36    3.35 
   4  -9  -6   31.47    2.72 
   4  -9  -6   28.27    3.41 
  -4   9   6   29.77    2.00 
   4   9  -6   22.16    3.14 
   3  -9  -6   39.86    2.82 
   3  -9  -6   35.65    3.16 
   3   9  -6   34.76    3.30 
  -3   9   6   37.27    2.18 
   2  -9  -6   38.37    2.69 
   2  -9  -6   41.83    2.78 
   2   9  -6   40.92    3.40 
  -2   9   6   39.65    2.16 
   1  -9  -6  118.64    4.47 
   1  -9  -6  110.85    4.67 
  -1  -9   6  116.55    3.65 
   1   9  -6  108.60    5.96 
  -1   9   6  111.68    4.31 
   0  -9  -6   85.65    3.42 
   0  -9  -6   95.97    4.19 
   0  -9   6   95.61    3.53 
   0   9  -6   90.37    2.96 
   0   9   6   87.06    3.84 
   1  -9   6   36.70    3.92 
  -1  -9  -6   35.30    2.56 
   1  -9   6   35.62    2.24 
  -1   9  -6   36.83    1.83 
   1   9   6   31.60    2.44 
   2  -9   6    8.42    2.21 
   2  -9   6    3.16    1.10 
   2   9   6    6.99    1.44 
  -2   9  -6    8.10    1.15 
   2   9   6    7.45    1.61 
   3  -9   6   13.61    2.87 
   3  -9   6   19.30    2.23 
   3   9   6   14.13    2.14 
   3   9   6   11.31    1.86 
  -3   9  -6   13.20    1.75 
   4  -9   6   -0.34    1.59 
  -4  -9  -6   -0.73    1.08 
   4  -9   6    1.45    1.55 
   4   9   6    1.02    1.37 
  -4   9  -6    0.80    0.98 
   5  -9   6    2.77    2.08 
  -5  -9  -6   -0.24    1.15 
   5  -9   6    1.82    2.12 
  -5   9  -6    2.67    1.37 
   5 -10  -6    0.16    1.88 
   5  10  -6    2.78    2.08 
  -5  10   6    1.79    0.90 
   4 -10  -6    1.48    1.79 
   4 -10  -6    0.04    1.17 
  -4  10   6   -0.05    0.66 
   4  10  -6   -1.64    1.24 
   3 -10  -6    5.67    1.79 
   3 -10  -6    5.58    1.51 
  -3  10   6    3.49    0.93 
   3  10  -6    6.98    1.98 
   2 -10  -6   42.91    2.96 
   2 -10  -6   36.30    2.68 
  -2  10   6   46.48    2.40 
   2  10  -6   48.66    3.81 
   1 -10  -6   54.66    3.08 
   1 -10  -6   55.65    2.77 
  -1 -10   6   55.44    2.20 
   1  10  -6   55.57    4.25 
  -1  10   6   58.23    2.80 
   0 -10  -6   55.62    3.18 
   0 -10   6   57.60    2.59 
   0 -10  -6   60.21    2.47 
   0  10   6   51.34    2.86 
   0  10  -6   56.36    2.08 
   1 -10   6   42.07    4.31 
  -1 -10  -6   36.95    2.72 
   1 -10   6   40.65    2.46 
   1  10   6   39.81    2.73 
  -1  10  -6   41.58    2.01 
   2 -10   6   44.62    2.95 
   2 -10   6   37.58    3.82 
  -2  10  -6   42.11    2.35 
   2  10   6   45.49    3.13 
   3 -10   6   20.95    2.52 
   3 -10   6   19.61    3.21 
   3  10   6   23.51    2.55 
  -3  10  -6   19.11    1.98 
   4 -10   6   11.30    2.28 
  -4 -10  -6    8.36    1.83 
   4 -10   6   15.81    3.24 
  -4  10  -6   12.30    1.96 
   4  10   6   12.77    2.44 
   5 -10   6    6.80    2.33 
  -5 -10  -6    6.88    1.95 
   5 -10   6    6.49    2.81 
  -5  10  -6    6.31    1.86 
   5 -11  -6   22.68    3.83 
   5  11  -6   19.33    3.53 
  -5  11   6   16.19    1.95 
   4 -11  -6   16.52    2.41 
   4 -11  -6   17.89    3.05 
  -4  11   6   16.09    1.75 
   4  11  -6   21.48    3.27 
   3 -11  -6   42.06    3.16 
   3 -11  -6   33.37    3.09 
   3  11  -6   42.34    3.70 
  -3  11   6   36.34    2.27 
   2 -11  -6   33.48    2.47 
   2 -11  -6   26.95    2.45 
  -2  11   6   27.22    1.93 
   2  11  -6   25.87    2.91 
  -1 -11   6   72.37    2.75 
   1 -11  -6   69.85    3.72 
   1 -11  -6   80.49    3.31 
   1  11  -6   75.31    4.88 
  -1  11   6   69.64    3.30 
   0 -11   6   65.53    2.90 
   0 -11  -6   62.02    3.44 
   0  11   6   65.92    3.35 
   0  11  -6   62.66    2.30 
  -1 -11  -6   44.31    2.98 
   1 -11   6   39.55    2.53 
   1 -11   6   42.66    4.54 
  -1  11  -6   44.88    2.10 
   1  11   6   39.43    2.85 
   2 -11   6    9.35    1.78 
   2 -11   6   10.45    2.58 
  -2  11  -6    9.65    1.27 
   2  11   6   11.97    1.98 
   3 -11   6    3.64    1.43 
   3 -11   6    7.28    2.47 
   3  11   6    5.21    1.70 
  -3  11  -6    6.88    1.39 
  -4 -11  -6    1.03    1.34 
   4 -11   6   -0.11    1.30 
   4 -11   6   -0.52    1.66 
  -4  11  -6    1.09    1.19 
   4  11   6    0.44    1.46 
  -5 -11  -6    3.06    1.76 
   5 -11   6    2.36    2.32 
   5 -11   6    1.66    2.00 
  -5  11  -6    3.30    1.51 
   5 -12  -6   -2.46    1.59 
   5  12  -6   -0.31    1.84 
  -5  12   6    1.09    1.03 
   4 -12  -6    2.25    1.83 
   4 -12  -6   -0.95    1.20 
   4  12  -6   -0.51    1.48 
  -4  12   6    0.56    0.83 
   3 -12  -6    5.75    1.66 
   3 -12  -6    5.12    1.75 
  -3  12   6    2.77    0.95 
   3  12  -6    2.97    1.63 
   2 -12  -6   46.65    3.21 
   2 -12  -6   44.53    2.94 
   2  12  -6   37.96    3.58 
  -2  12   6   45.36    2.60 
   1 -12  -6   29.30    2.54 
  -1  12   6   28.10    2.04 
   1  12  -6   28.71    3.14 
   0 -12   6   25.39    1.80 
   0 -12  -6   31.66    2.47 
   0  12  -6   27.23    1.35 
   0  12   6   29.40    2.31 
  -1 -12  -6   39.03    2.87 
   1 -12   6   34.22    4.37 
   1 -12   6   37.25    2.48 
  -1  12  -6   35.61    1.96 
   1  12   6   41.07    2.86 
  -2 -12  -6   16.89    2.17 
   2 -12   6   15.99    1.99 
   2 -12   6   18.01    3.36 
  -2  12  -6   17.24    1.64 
   2  12   6   21.82    2.49 
   3 -12   6   13.70    3.09 
   3 -12   6   12.44    2.16 
   3  12   6    8.12    2.06 
  -3  12  -6   11.18    1.58 
   4 -12   6   24.46    3.84 
  -4 -12  -6   25.46    2.69 
   4 -12   6   20.18    2.83 
   4  12   6   19.16    2.88 
  -4  12  -6   18.76    2.19 
   5 -12   6   -0.16    2.20 
   5 -12   6    2.82    1.81 
  -5 -12  -6    3.10    1.59 
  -5  12  -6    3.62    1.54 
   5 -13  -6   12.71    3.06 
  -5  13   6    8.51    1.56 
   5  13  -6    9.29    2.67 
   4 -13  -6   15.42    2.48 
   4 -13  -6   14.98    2.84 
   4  13  -6   16.25    3.14 
  -4  13   6   18.07    1.82 
   3 -13  -6   29.82    3.04 
   3 -13  -6   28.93    2.87 
  -3  13   6   25.60    2.03 
   3  13  -6   18.42    2.70 
   2 -13  -6   79.24    4.39 
  -2  13   6   78.96    3.67 
   2  13  -6   80.39    4.92 
   1 -13  -6   24.92    2.40 
   1  13  -6   27.33    3.08 
  -1  13   6   28.15    2.09 
   0 -13  -6   62.11    3.61 
   0 -13   6   64.56    3.02 
   0  13  -6   65.17    2.38 
   0  13   6   60.77    3.43 
   1 -13   6   15.05    1.68 
   1 -13   6   20.31    3.91 
  -1 -13  -6   19.69    2.33 
  -1  13  -6   17.92    1.37 
   1  13   6   15.08    2.01 
   2 -13   6    1.97    1.97 
   2 -13   6    2.48    1.32 
  -2 -13  -6    1.95    1.43 
   2  13   6    1.48    1.37 
  -2  13  -6    1.56    0.80 
   3 -13   6    1.88    2.16 
   3 -13   6   -1.04    0.99 
   3  13   6    1.11    1.48 
  -3  13  -6   -0.95    0.86 
   4 -13   6    7.26    2.19 
   4 -13   6    7.82    2.72 
   4  13   6    5.96    2.17 
  -4  13  -6    7.87    1.78 
  -5 -13  -6   -0.04    1.38 
   5 -13   6   -0.98    2.07 
   5 -13   6   -0.43    1.78 
  -5  13  -6    0.32    1.42 
   5 -14  -6   -0.43    1.65 
   5 -14  -6    1.10    2.20 
   5  14  -6   -0.31    1.98 
  -5  14   6    1.29    1.12 
   4 -14  -6   -0.58    1.56 
   4 -14  -6    0.99    1.40 
  -4  14   6    0.30    0.81 
   4  14  -6    0.20    1.37 
   3 -14  -6    4.17    1.64 
  -3  14   6    4.97    1.16 
   3  14  -6    6.37    1.87 
   2 -14  -6    9.14    2.02 
  -2  14   6   11.91    1.54 
   2  14  -6    6.73    1.90 
   1 -14  -6   42.86    3.10 
  -1  14   6   39.66    2.58 
   1  14  -6   38.32    3.59 
   0 -14   6   17.58    1.64 
   0 -14  -6   19.97    2.28 
   0  14   6   11.72    1.68 
   1 -14   6   20.92    4.24 
  -1 -14  -6   15.80    2.21 
   1 -14   6   16.84    1.92 
  -1  14  -6   19.50    1.42 
   1  14   6   13.84    2.03 
   2 -14   6   13.11    3.24 
   2 -14   6   13.39    2.13 
  -2 -14  -6   15.43    2.25 
   2  14   6   17.15    2.53 
  -2  14  -6   14.38    1.59 
   3 -14   6   18.60    3.51 
   3 -14   6   21.21    2.68 
  -3 -14  -6   24.79    2.81 
  -3  14  -6   21.39    2.19 
   3  14   6   22.56    3.32 
   4 -14   6    6.64    2.88 
   4 -14   6    6.96    2.09 
  -4  14  -6    7.24    1.85 
   4  14   6   11.36    2.73 
   5 -14   6    0.38    1.76 
  -5 -14  -6    7.40    2.26 
   5 -14   6   -0.36    2.22 
  -5  14  -6    2.39    1.53 
   5 -15  -6    9.12    2.56 
   5  15  -6    6.43    2.41 
  -5  15   6    7.27    1.61 
   4 -15  -6   15.62    2.75 
   4  15  -6   14.26    2.93 
  -4  15   6   16.78    2.08 
   3 -15  -6   16.16    2.55 
   3  15  -6   16.31    2.56 
  -3  15   6   14.92    1.77 
   2 -15  -6   20.60    2.57 
   2  15  -6   26.40    3.02 
  -2  15   6   22.26    2.14 
   1 -15  -6   31.27    2.97 
   1  15  -6   31.62    3.40 
  -1  15   6   36.96    2.63 
   0 -15   6   44.83    2.64 
   0 -15  -6   55.40    3.42 
   0  15   6   44.06    2.99 
  -1 -15  -6   29.11    2.70 
   1 -15   6   30.84    4.49 
   1 -15   6   26.87    2.35 
  -1  15  -6   30.14    1.79 
   1  15   6   28.21    2.63 
   2 -15   6    8.61    2.81 
  -2 -15  -6    6.68    1.76 
   2 -15   6    7.29    1.70 
  -2  15  -6    6.03    1.17 
   2  15   6    7.50    1.88 
   3 -15   6    5.72    2.51 
   3 -15   6    2.40    1.51 
  -3 -15  -6    9.07    2.21 
  -3  15  -6    5.76    1.42 
   3  15   6    2.98    1.93 
  -4 -15  -6   -0.68    1.32 
   4 -15   6    2.31    2.70 
   4 -15   6    1.85    1.54 
  -4  15  -6    2.53    1.26 
   4  15   6    3.84    2.28 
   4 -16  -6    0.22    1.71 
   4  16  -6    1.00    1.74 
  -4  16   6    0.79    1.15 
   3 -16  -6    3.38    1.90 
   3  16  -6    2.17    1.59 
  -3  16   6    2.26    1.06 
   2 -16  -6   10.19    2.14 
   2  16  -6   12.96    2.51 
  -2  16   6    9.67    1.66 
   1 -16  -6   29.25    2.81 
   1  16  -6   31.57    3.21 
  -1  16   6   29.57    2.50 
   0 -16   6   22.17    1.98 
   0 -16  -6   16.55    2.18 
   0  16   6   17.99    2.12 
   1 -16   6   15.03    2.02 
  -1 -16  -6   15.83    2.22 
   1 -16   6   19.40    4.00 
   1  16   6   15.91    2.43 
  -1  16  -6   12.34    1.26 
   2 -16   6   16.66    3.85 
   2 -16   6   15.72    2.18 
  -2 -16  -6   12.97    2.27 
   2  16   6   13.46    2.55 
  -2  16  -6   15.06    1.66 
   3 -16   6    9.28    3.05 
  -3 -16  -6   12.87    2.57 
   3 -16   6   11.84    2.33 
   3  16   6    9.61    2.44 
  -3  16  -6   11.12    1.73 
  -4 -16  -6    7.81    2.13 
   4 -16   6    5.01    2.71 
   4 -16   6    6.39    2.07 
  -4  16  -6    2.69    1.30 
   4  16   6    8.64    2.65 
   4 -17  -6   10.46    2.66 
   4  17  -6    8.54    2.45 
  -4  17   6    9.42    1.76 
   3 -17  -6   11.26    2.49 
  -3  17   6   17.52    2.05 
   3  17  -6   14.45    2.63 
   2 -17  -6   18.02    2.94 
  -2  17   6   17.77    2.00 
   2  17  -6   19.28    2.80 
   1 -17  -6   59.53    4.03 
   1  17  -6   68.12    4.54 
  -1  17   6   60.52    3.58 
   0 -17  -6    6.67    1.77 
   0 -17   6   10.46    1.62 
   0  17   6    9.75    1.81 
  -1 -17  -6   15.70    2.33 
   1 -17   6    9.87    1.88 
  -1  17  -6   12.44    1.28 
   1  17   6   10.70    2.05 
  -2 -17  -6    5.48    1.66 
   2 -17   6    5.72    1.68 
   2 -17   6    6.29    2.99 
   2  17   6    6.75    2.07 
  -2  17  -6    4.81    1.14 
  -3 -17  -6    0.80    1.33 
   3 -17   6    0.99    1.39 
   3 -17   6   -2.53    1.59 
  -3  17  -6    0.49    0.88 
   3  17   6    2.32    2.01 
   4 -17   6    0.43    1.69 
  -4 -17  -6    0.16    1.51 
   4 -17   6   -2.69    1.71 
  -4  17  -6    3.39    1.42 
   4  17   6   -2.65    1.79 
   4 -18  -6   -1.40    1.61 
  -4  18   6   -0.05    1.13 
   3 -18  -6    4.05    1.97 
  -3  18   6    3.61    1.32 
   3  18  -6    1.36    1.56 
   2 -18  -6   10.99    2.44 
  -2  18   6    7.27    1.63 
   2  18  -6    8.06    2.04 
   1 -18  -6    8.64    2.12 
   1  18  -6    7.78    1.97 
  -1  18   6    5.12    1.56 
   0 -18  -6   19.61    2.45 
   0 -18   6   24.78    2.25 
   0  18   6   18.57    2.41 
  -1 -18  -6    4.42    1.75 
   1 -18   6    4.96    1.40 
   1  18   6    5.54    1.70 
  -2 -18  -6    8.41    2.02 
   2 -18   6   11.38    3.58 
   2 -18   6   13.92    2.33 
   2  18   6    8.04    2.31 
  -2  18  -6    7.88    1.39 
   3 -18   6    6.46    3.07 
  -3 -18  -6    9.59    2.26 
   3 -18   6   12.19    2.57 
   3  18   6    6.69    2.42 
  -3  18  -6    9.91    1.77 
   4 -18   6    1.35    1.87 
   4 -18   6    9.57    3.65 
  -4 -18  -6    8.09    2.31 
  -4  18  -6    4.27    1.53 
   4  18   6    4.80    2.60 
   4 -19  -6    9.43    2.73 
  -4  19   6   11.09    2.01 
   3 -19  -6    7.05    2.46 
  -3  19   6   14.39    2.21 
   2 -19  -6   15.95    2.83 
  -2  19   6   17.04    2.34 
   1 -19  -6   18.63    2.64 
  -1  19   6   19.80    2.34 
   0 -19  -6   32.29    3.19 
   0  19  -6   23.01    3.00 
   0  19   6   26.87    2.66 
   1 -19   6   11.95    2.07 
  -1 -19  -6   11.35    2.27 
   1  19   6   10.90    2.36 
  -2 -19  -6    4.89    1.88 
   2 -19   6    5.94    1.82 
   2 -19   6    3.90    2.83 
  -2  19  -6    2.68    1.06 
   2  19   6    3.34    1.76 
   3 -19   6    0.21    1.65 
   3 -19   6    0.79    2.24 
  -3 -19  -6    1.24    1.60 
   3  19   6    1.26    1.95 
  -3  19  -6    2.39    1.08 
   4 -19   6    2.30    2.87 
  -4 -19  -6   -0.80    1.45 
   4 -19   6   -0.30    1.77 
  -4  19  -6   -0.45    1.22 
   4  19   6    1.87    2.05 
   3 -20  -6    0.68    1.90 
  -3  20   6    3.38    1.60 
   2 -20  -6    3.31    1.95 
  -2  20   6    3.64    1.48 
   1 -20  -6   14.04    2.70 
  -1  20   6   12.04    2.09 
   0 -20  -6    8.46    2.14 
   0  20   6    8.75    1.93 
   1 -20   6    3.40    1.50 
  -1 -20  -6    2.86    1.66 
   1  20   6    1.76    1.47 
  -2 -20  -6    5.85    1.92 
   2 -20   6    4.29    1.89 
   2 -20   6    4.84    3.39 
   2  20   6    5.32    2.31 
  -2  20  -6    5.42    1.25 
   3 -20   6    6.38    3.07 
   3 -20   6   10.65    2.44 
  -3 -20  -6   13.69    2.69 
  -3  20  -6    6.66    1.58 
   3  20   6    9.93    2.97 
   3 -21  -6   10.14    2.80 
  -3  21   6    9.32    2.07 
   2 -21  -6    7.71    2.42 
  -2  21   6    7.59    1.86 
   1 -21  -6   11.09    2.49 
  -1  21   6   14.86    2.47 
   0 -21  -6   16.63    2.77 
   0  21   6   15.90    2.41 
   1 -21   6    7.49    1.88 
  -1 -21  -6   11.76    2.44 
   1  21   6    8.84    2.17 
   2 -21   6   -0.65    1.42 
  -2 -21  -6   -0.05    1.63 
   2 -21   6    5.48    3.36 
   2  21   6    1.09    1.83 
  -2  21  -6    3.29    1.65 
   3 -21   6    3.03    2.67 
   3 -21   6    0.72    1.80 
  -3 -21  -6    1.01    1.44 
   3  21   6    1.76    2.00 
  -3  21  -6    0.40    1.06 
   3 -22  -6    1.75    2.06 
  -3  22   6   -1.36    1.21 
   2 -22  -6    8.56    2.53 
  -2  22   6    8.44    2.03 
   1 -22  -6    4.16    2.20 
  -1  22   6    1.37    1.52 
   0 -22  -6    3.08    1.87 
   0  22   6    5.46    1.78 
   1 -22   6    8.23    2.01 
  -1 -22  -6    9.62    2.35 
   1  22   6    9.19    2.54 
  -2 -22  -6    5.19    1.93 
   2 -22   6    6.38    1.98 
   2  22   6    4.46    2.39 
   3  22   6    3.67    2.62 
   2 -23  -6    7.85    2.62 
  -2  23   6   11.64    2.28 
   1 -23  -6    5.16    2.16 
  -1  23   6   13.31    2.57 
   0 -23  -6    7.20    2.29 
   0  23   6    9.49    2.18 
   1 -23   6    5.08    1.78 
  -1 -23  -6    8.43    2.31 
   1  23   6    5.26    2.12 
  -2 -23  -6   -1.44    1.25 
   2 -23   6    3.09    1.85 
   2  23   6    1.82    2.17 
   2 -24  -6    6.49    2.47 
  -2  24   6    5.61    2.03 
   1 -24  -6    1.47    1.87 
  -1  24   6    2.88    2.00 
   0 -24  -6    0.94    1.73 
   0  24   6    1.46    1.67 
  -1 -24  -6    2.88    1.86 
   1  24   6    6.40    2.31 
   1 -25  -6    1.07    2.12 
  -1  25   6    3.46    1.93 
   0 -25  -6    9.42    2.56 
   0  25   6   12.75    2.78 
   6   0  -7    8.70    3.18 
   5   0  -7   15.05    3.18 
   4   0  -7   22.02    3.01 
   3   0  -7   83.64    4.95 
   2   0  -7  151.00    6.64 
   2   0  -7  147.50    4.66 
  -2   0   7  155.79    4.74 
  -1   0   7   76.46    2.82 
   1   0  -7   70.71    2.96 
   1   0  -7   74.76    4.24 
   0   0   7  112.47    4.02 
   1   0   7   76.97    3.32 
   1   0   7   82.58    5.24 
  -2   0  -7   12.37    1.46 
   2   0   7   13.65    2.42 
  -3   0  -7    4.41    1.22 
   3   0   7    5.30    1.87 
  -4   0  -7   20.53    2.22 
   4   0   7   26.07    3.35 
  -5   0  -7    0.93    1.13 
   5   0   7   -0.56    1.89 
   6  -1  -7    2.28    2.25 
   6   1  -7    1.10    2.50 
   5  -1  -7    7.52    2.47 
   5   1  -7    4.29    2.27 
   4  -1  -7    9.39    2.27 
   4   1  -7    6.17    2.11 
   3  -1  -7    6.35    1.82 
   3   1  -7    6.13    1.87 
  -3   1   7    6.81    0.80 
  -2  -1   7    1.77    0.46 
   2  -1  -7    1.60    0.60 
   2  -1  -7    1.46    1.06 
  -2   1   7    2.15    0.52 
   2   1  -7    1.60    0.42 
   2   1  -7    2.46    1.26 
  -1  -1   7   13.20    0.98 
   1  -1  -7    8.46    1.67 
   1  -1  -7   13.66    1.27 
   1   1  -7   11.87    1.88 
  -1   1   7   13.59    1.12 
   1   1  -7   12.23    1.12 
   0  -1   7    5.55    0.83 
   0   1   7    2.34    0.58 
   1  -1   7   10.36    2.50 
   1  -1   7   12.06    1.26 
  -1   1  -7   10.87    1.11 
   1   1   7    9.93    1.31 
   1   1   7    9.89    2.32 
   2  -1   7    8.89    2.11 
  -2  -1  -7    7.38    1.27 
   2   1   7    5.64    1.22 
  -2   1  -7    6.61    1.13 
   2   1   7    7.14    1.81 
  -3  -1  -7    7.19    1.44 
   3  -1   7    8.32    2.26 
   3   1   7   10.07    2.31 
  -3   1  -7    9.21    1.52 
  -4  -1  -7    4.33    1.41 
   4  -1   7    1.65    1.79 
  -4   1  -7    6.51    1.49 
   4   1   7    3.33    1.87 
   5  -1   7    2.08    2.00 
  -5  -1  -7   -0.81    1.03 
  -5   1  -7   -0.09    1.00 
   5   1   7    0.93    1.80 
   6  -2  -7    3.71    2.51 
   6   2  -7    2.15    2.39 
   5  -2  -7    7.26    2.54 
   5   2  -7    7.91    2.56 
   4  -2  -7   12.45    2.62 
   4   2  -7   16.88    2.98 
   3  -2  -7   71.50    4.48 
   3   2  -7   75.15    4.73 
  -3   2   7   66.96    2.65 
   2  -2  -7   85.95    4.67 
   2  -2  -7   95.69    3.49 
  -2   2   7   95.00    3.31 
   2   2  -7   87.55    4.93 
   1  -2  -7  107.24    4.05 
   1  -2  -7  104.79    4.96 
  -1  -2   7  109.06    3.48 
   1   2  -7  103.10    5.39 
  -1   2   7  108.53    3.83 
   0  -2   7   84.44    3.13 
   0   2   7   85.32    3.41 
   1  -2   7   48.95    4.23 
  -1   2  -7   52.24    2.38 
   1   2   7   51.58    2.72 
   1   2   7   55.36    4.27 
   2  -2   7   47.07    3.80 
  -2  -2  -7   43.65    2.50 
   2   2   7   44.70    3.48 
  -2   2  -7   48.19    2.52 
   2   2   7   45.13    2.80 
  -3  -2  -7   90.93    4.08 
   3  -2   7   83.05    5.35 
  -3   2  -7   80.75    3.97 
   3   2   7   87.30    5.17 
  -4  -2  -7    9.64    1.72 
   4  -2   7    9.93    2.55 
   4   2   7   13.44    2.86 
  -4   2  -7    8.91    1.67 
  -5  -2  -7    4.81    1.67 
   5  -2   7    5.88    2.42 
   5   2   7    2.19    1.99 
  -5   2  -7    2.13    1.42 
   6  -3  -7   10.94    3.37 
   6   3  -7    6.59    3.08 
   5  -3  -7   10.82    2.79 
   5   3  -7    8.39    2.74 
   4  -3  -7    2.98    1.70 
   4   3  -7    2.02    1.72 
   3  -3  -7    0.90    1.28 
  -3   3   7    2.06    0.62 
   3   3  -7    1.07    1.34 
   2  -3  -7    1.23    0.68 
   2  -3  -7    0.40    0.96 
  -2   3   7    1.60    0.57 
   2   3  -7    3.85    1.47 
   1  -3  -7    0.31    0.62 
   1  -3  -7    0.46    0.77 
  -1  -3   7    0.70    0.33 
   1   3  -7    0.95    1.06 
  -1   3   7    0.19    0.49 
   0  -3  -7    0.21    0.71 
   0   3  -7    0.59    0.40 
   0   3   7    1.06    0.66 
   1  -3   7   -1.02    1.23 
   1   3   7   -0.47    0.55 
   1   3   7   -0.23    1.06 
  -1   3  -7    0.63    0.50 
   2  -3   7   35.38    3.41 
   2   3   7   33.73    2.99 
  -2   3  -7   34.87    2.16 
   2   3   7   33.47    2.51 
   3  -3   7   -0.83    1.30 
  -3  -3  -7    0.86    0.93 
   3   3   7    1.04    1.31 
  -3   3  -7   -0.01    0.90 
  -4  -3  -7    0.31    1.08 
   4  -3   7   -1.25    1.29 
   4   3   7    0.23    1.56 
  -4   3  -7    0.93    1.01 
  -5  -3  -7    0.64    1.37 
   5  -3   7    0.92    1.90 
  -5   3  -7   -1.14    1.15 
   5   3   7   -0.20    1.58 
   6  -4  -7    2.86    2.71 
   6   4  -7    1.65    2.29 
   5  -4  -7   12.84    3.13 
   5   4  -7   15.65    3.24 
   4  -4  -7   24.08    3.39 
   4   4  -7   27.65    3.38 
  -4   4   7   29.08    1.78 
   3  -4  -7   28.88    2.98 
   3  -4  -7   35.39    2.14 
   3   4  -7   26.06    3.00 
  -3   4   7   34.39    1.78 
   2  -4  -7   87.28    4.53 
   2  -4  -7   91.23    3.69 
   2   4  -7   92.48    5.17 
  -2   4   7   90.36    3.36 
   1  -4  -7  205.94    7.45 
   1  -4  -7  192.90    6.66 
   1   4  -7  198.84    5.53 
   1   4  -7  199.11    8.48 
   0  -4  -7   68.36    3.66 
   0   4   7   69.06    3.15 
   0   4  -7   68.84    2.49 
   1  -4   7   58.21    4.70 
  -1   4  -7   55.14    2.43 
   1   4   7   53.26    2.88 
   2  -4   7   48.23    3.96 
  -2   4  -7   48.78    2.55 
   2   4   7   42.26    3.38 
   2   4   7   46.67    2.90 
  -3  -4  -7   15.68    1.80 
   3  -4   7   12.70    2.78 
  -3   4  -7   10.82    1.57 
   3   4   7   14.30    2.23 
   4  -4   7    7.69    2.52 
  -4  -4  -7    7.26    1.64 
   4   4   7    6.84    2.08 
  -4   4  -7   10.65    1.85 
   5  -4   7    4.02    2.38 
  -5  -4  -7    5.27    1.75 
  -5   4  -7    7.85    1.82 
   5   4   7    2.58    1.90 
   6  -5  -7   -3.10    1.81 
   6   5  -7    0.28    2.17 
   5  -5  -7    8.15    2.69 
   5   5  -7    4.07    2.38 
   4  -5  -7   11.12    2.51 
  -4   5   7    8.43    1.13 
   4   5  -7    6.20    2.24 
   3  -5  -7    1.99    1.39 
   3  -5  -7    0.98    0.84 
   3   5  -7   -0.44    1.14 
  -3   5   7    2.53    0.79 
   2  -5  -7   22.34    2.23 
   2  -5  -7   21.20    1.76 
   2   5  -7   21.97    2.69 
   1  -5  -7   11.61    1.43 
   1  -5  -7   14.34    1.61 
   1   5  -7   11.96    2.35 
   1   5  -7   11.24    0.56 
  -1   5   7   12.08    1.26 
   0  -5  -7    5.40    1.18 
   0  -5  -7    2.71    1.06 
   0   5   7    4.54    0.98 
   0   5  -7    4.77    0.64 
   1  -5   7    3.63    2.05 
  -1   5  -7    6.53    0.91 
   1   5   7    4.90    1.11 
   1   5   7    5.49    1.84 
   2  -5   7    2.65    1.57 
   2   5   7   -0.38    0.85 
  -2   5  -7    0.03    0.60 
   2   5   7    0.29    0.65 
   3  -5   7   28.49    3.49 
  -3  -5  -7   24.07    2.30 
   3   5   7   23.68    2.38 
  -3   5  -7   28.48    2.26 
   3   5   7   33.25    3.03 
   4  -5   7    5.16    2.25 
  -4  -5  -7    0.20    1.04 
  -4   5  -7    3.93    1.43 
   4   5   7    5.65    1.97 
   5  -5   7    0.62    1.94 
  -5  -5  -7    1.08    1.48 
   5   5   7    3.18    2.00 
  -5   5  -7    2.66    1.51 
   5  -6  -7    9.01    2.97 
   5   6  -7    8.29    2.63 
   4  -6  -7   29.29    3.33 
   4   6  -7   22.85    3.21 
   3  -6  -7   44.23    2.70 
   3  -6  -7   40.56    3.47 
   3   6  -7   44.58    3.85 
   2  -6  -7  129.49    5.11 
   2  -6  -7  139.63    5.88 
   2   6  -7  129.04    6.61 
  -2   6   7  134.53    4.67 
   1  -6  -7   74.05    3.44 
   1  -6  -7   67.38    3.53 
  -1   6   7   74.18    3.16 
   1   6  -7   64.05    4.59 
   0  -6  -7   55.53    3.00 
   0  -6  -7   48.90    2.82 
   0   6   7   48.37    2.69 
   0   6  -7   48.42    1.92 
   1  -6   7   25.89    3.55 
   1  -6   7   24.13    1.89 
  -1   6  -7   24.09    1.53 
   1   6   7   22.97    1.98 
   2  -6   7   49.44    3.03 
   2  -6   7   51.08    4.26 
   2   6   7   40.68    3.25 
   2   6   7   48.04    3.12 
  -2   6  -7   45.85    2.49 
   3  -6   7   15.32    2.11 
  -3  -6  -7   15.63    1.85 
   3  -6   7   18.04    3.32 
   3   6   7   13.50    2.15 
  -3   6  -7   11.92    1.63 
  -4  -6  -7   17.38    2.34 
   4  -6   7   16.68    3.36 
  -4   6  -7   17.03    2.08 
   4   6   7   19.24    2.84 
   5  -6   7    2.55    2.20 
  -5  -6  -7    0.79    1.30 
  -5   6  -7    4.49    1.53 
   5   6   7    1.09    1.57 
   5  -7  -7    7.92    2.82 
   5   7  -7    8.51    2.63 
   4  -7  -7    6.26    2.14 
  -4   7   7    5.41    1.06 
   4   7  -7    5.99    2.13 
   3  -7  -7    1.48    0.97 
   3  -7  -7   -1.15    0.97 
   3   7  -7    1.07    1.32 
  -3   7   7    0.05    0.57 
   2  -7  -7    8.52    1.50 
   2  -7  -7    6.99    1.61 
   2   7  -7    9.71    2.29 
  -2   7   7    8.04    1.13 
   1  -7  -7    0.58    0.74 
   1  -7  -7    0.34    0.80 
   1   7  -7    1.20    1.35 
  -1   7   7   -0.06    0.57 
   0  -7  -7    2.03    1.02 
   0  -7  -7    1.45    0.79 
   0   7  -7    1.78    0.46 
   0   7   7    1.26    0.81 
   1  -7   7    0.79    1.71 
   1  -7   7    0.82    0.77 
   1   7   7    1.65    0.98 
  -1   7  -7    2.08    0.65 
   2  -7   7    6.51    2.21 
   2  -7   7    5.86    1.37 
   2   7   7    5.45    1.41 
  -2   7  -7    6.45    1.18 
   2   7   7    8.87    1.89 
   3  -7   7    7.46    1.80 
   3  -7   7    6.99    2.39 
   3   7   7    6.78    1.70 
   3   7   7   10.66    2.06 
  -3   7  -7    7.45    1.42 
   4  -7   7   -1.07    1.08 
  -4  -7  -7   -0.93    0.93 
   4  -7   7   -2.04    1.36 
  -4   7  -7    0.85    1.16 
   5  -7   7   -2.04    1.50 
  -5  -7  -7    0.02    1.25 
  -5   7  -7    0.47    1.34 
   5   7   7    0.78    1.77 
   5  -8  -7    5.40    2.56 
   5   8  -7    6.63    2.54 
  -5   8   7    7.68    1.39 
   4  -8  -7   16.76    2.95 
  -4   8   7   12.61    1.47 
   4   8  -7   14.70    3.03 
   3  -8  -7   53.60    3.27 
   3  -8  -7   49.36    3.78 
  -3   8   7   55.74    2.69 
   3   8  -7   54.46    4.29 
   2  -8  -7   30.68    2.44 
   2  -8  -7   30.59    2.63 
  -2   8   7   36.51    2.04 
   2   8  -7   36.59    3.52 
   1  -8  -7  102.31    4.48 
   1  -8  -7  109.83    4.61 
   1   8  -7   91.85    5.80 
  -1   8   7  112.25    4.32 
   0  -8  -7   88.86    3.86 
   0  -8   7   91.58    3.58 
   0  -8  -7   96.13    4.32 
   0   8   7   98.38    4.14 
   0   8  -7   90.60    3.05 
   1  -8   7   42.69    4.83 
   1  -8   7   43.21    2.51 
   1   8   7   45.87    2.92 
  -1   8  -7   43.68    2.10 
   2  -8   7   21.63    3.27 
   2  -8   7   23.29    2.16 
   2   8   7   26.19    2.43 
   2   8   7   26.58    2.55 
  -2   8  -7   25.13    1.85 
   3  -8   7   60.01    4.97 
   3  -8   7   51.58    3.55 
   3   8   7   60.33    3.83 
  -3   8  -7   54.93    3.09 
   3   8   7   57.50    3.89 
   4  -8   7    5.49    2.40 
   4  -8   7    6.00    1.83 
  -4  -8  -7    1.41    1.32 
  -4   8  -7    6.10    1.50 
  -5  -8  -7    2.31    1.54 
   5  -8   7    2.40    2.42 
  -5   8  -7    5.37    1.62 
   5  -9  -7    5.18    2.75 
   5   9  -7    1.52    1.95 
  -5   9   7    2.81    1.11 
   4  -9  -7    3.49    1.82 
   4   9  -7    5.11    2.05 
  -4   9   7    3.24    0.96 
   3  -9  -7   13.17    2.01 
   3  -9  -7   11.71    2.26 
   3   9  -7   14.58    2.81 
  -3   9   7   10.41    1.36 
   2  -9  -7    3.95    1.29 
   2  -9  -7    3.04    1.25 
   2   9  -7    1.65    1.44 
  -2   9   7    4.30    0.93 
   1  -9  -7    9.18    1.55 
   1  -9  -7    9.01    1.32 
  -1   9   7   11.74    1.41 
   1   9  -7    9.43    2.33 
   0  -9   7    0.02    0.53 
   0  -9  -7    0.79    0.64 
   0  -9  -7   -0.10    0.83 
   0   9   7    0.15    0.71 
   0   9  -7    1.09    0.44 
   1  -9   7    3.30    2.15 
   1  -9   7    0.68    0.75 
  -1  -9  -7    0.88    0.94 
  -1   9  -7    1.05    0.59 
   1   9   7    0.78    0.88 
   2  -9   7    9.38    2.64 
   2  -9   7    7.40    1.49 
   2   9   7    6.83    1.68 
   2   9   7   12.84    2.07 
  -2   9  -7    6.26    1.14 
   3  -9   7   -1.20    1.44 
   3  -9   7    1.61    1.19 
   3   9   7   -0.50    1.10 
  -3   9  -7    0.69    0.93 
   4  -9   7   12.85    3.10 
   4  -9   7    3.14    1.60 
  -4  -9  -7    4.35    1.62 
  -4   9  -7    4.37    1.47 
   4   9   7    6.79    2.03 
  -5  -9  -7   -0.15    1.26 
   5  -9   7    1.45    2.26 
  -5   9  -7   -0.25    1.32 
   5 -10  -7    6.93    2.85 
   5  10  -7    8.72    2.80 
  -5  10   7    6.83    1.39 
   4 -10  -7   12.27    2.14 
   4 -10  -7   15.77    2.89 
  -4  10   7   16.74    1.63 
   4  10  -7   14.25    3.00 
   3 -10  -7   37.29    3.26 
   3 -10  -7   36.45    3.02 
   3  10  -7   30.98    3.53 
  -3  10   7   37.64    2.33 
   2 -10  -7   88.49    4.41 
   2 -10  -7   78.12    4.13 
  -2  10   7   87.29    3.68 
   2  10  -7   80.86    5.32 
   1 -10  -7   88.66    4.17 
   1 -10  -7   84.73    3.73 
   1  10  -7   70.59    5.13 
  -1  10   7   84.59    3.79 
   0 -10  -7   38.71    2.66 
   0 -10   7   36.71    2.07 
   0 -10  -7   33.70    2.02 
   0  10   7   42.15    2.60 
   0  10  -7   33.33    1.53 
   1 -10   7   32.59    2.29 
  -1 -10  -7   37.35    2.91 
   1 -10   7   33.40    4.43 
  -1  10  -7   34.00    1.89 
   1  10   7   39.62    2.81 
   2 -10   7   18.29    2.15 
   2 -10   7   23.33    3.37 
   2  10   7   20.97    2.37 
  -2  10  -7   19.93    1.66 
   3 -10   7   11.85    3.00 
   3 -10   7   12.51    2.19 
  -3  10  -7   13.84    1.72 
   3  10   7   12.57    2.31 
   4 -10   7    6.96    2.11 
   4 -10   7    4.19    2.48 
  -4 -10  -7    4.12    1.58 
   4  10   7    5.21    1.96 
  -4  10  -7    5.02    1.52 
   5 -10   7    1.60    1.88 
   5 -10   7   -0.71    2.03 
  -5 -10  -7    3.85    1.87 
  -5  10  -7    0.05    1.27 
   5 -11  -7    6.13    2.84 
  -5  11   7    3.26    1.15 
   5  11  -7    6.60    2.54 
   4 -11  -7    0.51    1.82 
   4 -11  -7    2.99    1.52 
   4  11  -7    2.60    1.87 
  -4  11   7    6.02    1.30 
   3 -11  -7    3.35    1.67 
   3 -11  -7    3.42    1.43 
   3  11  -7    3.41    1.73 
  -3  11   7    2.68    0.99 
   2 -11  -7    0.51    1.14 
   2 -11  -7    2.04    1.14 
   2  11  -7    3.78    1.73 
  -2  11   7    0.67    0.81 
   1 -11  -7   11.41    1.43 
   1 -11  -7   12.45    1.83 
  -1  11   7    9.48    1.53 
   1  11  -7   15.90    2.89 
   0 -11   7    3.80    0.90 
   0 -11  -7    2.50    1.14 
   0  11   7    0.49    0.83 
   1 -11   7    4.84    1.22 
   1 -11   7    7.35    2.87 
  -1 -11  -7    6.23    1.53 
   1  11   7    4.73    1.47 
  -1  11  -7    5.91    0.95 
   2 -11   7    7.60    1.67 
   2 -11   7    7.77    2.49 
  -2  11  -7    7.38    1.24 
   2  11   7    8.64    1.91 
   3 -11   7    2.98    2.05 
   3 -11   7    3.85    1.44 
  -3  11  -7    3.72    1.26 
   3  11   7    3.58    1.57 
  -4 -11  -7    3.10    1.50 
   4 -11   7    3.96    1.93 
   4 -11   7    1.14    2.07 
   4  11   7    4.89    2.03 
  -4  11  -7    1.61    1.16 
   5 -11   7    1.13    1.68 
   5 -11   7    3.40    2.41 
  -5 -11  -7    2.25    1.65 
  -5  11  -7    0.60    1.32 
   5 -12  -7    6.12    2.79 
   5  12  -7    7.95    2.62 
  -5  12   7    6.98    1.45 
   4 -12  -7    9.01    2.63 
   4 -12  -7    9.23    2.17 
  -4  12   7    7.49    1.47 
   4  12  -7    9.68    2.59 
   3 -12  -7   29.81    3.03 
   3 -12  -7   30.40    3.00 
   3  12  -7   27.11    3.40 
  -3  12   7   22.85    2.00 
   2 -12  -7   61.83    3.58 
   2 -12  -7   64.90    3.94 
  -2  12   7   69.08    3.36 
   2  12  -7   60.54    4.80 
   1 -12  -7   24.97    2.36 
   1  12  -7   22.59    3.27 
  -1  12   7   25.61    2.13 
   0 -12  -7   42.21    2.99 
   0 -12   7   44.98    2.48 
   0  12   7   50.12    3.07 
   1 -12   7   29.89    2.28 
   1 -12   7   26.07    4.67 
  -1 -12  -7   29.17    2.65 
   1  12   7   27.62    2.64 
  -1  12  -7   24.90    1.64 
   2 -12   7   16.56    3.47 
   2 -12   7   17.33    2.12 
  -2 -12  -7   21.85    2.51 
   2  12   7   26.24    2.69 
  -2  12  -7   23.09    1.86 
   3 -12   7   16.83    2.55 
   3 -12   7   15.24    3.32 
   3  12   7   15.60    2.67 
  -3  12  -7   11.86    1.72 
   4 -12   7   10.78    3.20 
  -4 -12  -7   18.35    2.53 
   4 -12   7   19.56    3.07 
   4  12   7   18.36    3.13 
  -4  12  -7   17.97    2.42 
  -5 -12  -7    3.60    1.80 
   5 -12   7   -0.26    2.21 
   5 -12   7    4.91    2.30 
  -5  12  -7    1.05    1.49 
   5 -13  -7    5.02    2.56 
   5  13  -7   -0.02    1.74 
  -5  13   7    2.35    1.09 
   4 -13  -7    1.52    1.64 
   4 -13  -7    1.92    1.84 
  -4  13   7    2.01    1.07 
   4  13  -7    2.07    1.94 
   3 -13  -7    1.38    1.63 
   3 -13  -7   -0.45    1.22 
   3  13  -7    2.44    1.74 
  -3  13   7   -0.50    0.83 
   2 -13  -7    5.67    1.69 
   2  13  -7    2.62    1.71 
  -2  13   7    4.00    1.12 
   1 -13  -7    4.09    1.44 
   1  13  -7    4.94    1.94 
  -1  13   7    5.41    1.33 
   0 -13   7    1.72    0.85 
   0 -13  -7    3.12    1.26 
   0  13   7    3.08    1.22 
   1 -13   7    0.17    2.11 
   1 -13   7   -0.34    0.80 
  -1 -13  -7    2.01    1.22 
  -1  13  -7   -0.65    0.50 
   1  13   7    0.64    1.02 
  -2 -13  -7    2.91    1.45 
   2 -13   7    4.95    2.46 
   2 -13   7    2.08    1.23 
   2  13   7    1.72    1.35 
  -2  13  -7    2.59    0.93 
   3 -13   7    1.64    1.35 
   3 -13   7    2.83    2.21 
  -3  13  -7    3.51    1.20 
   3  13   7    3.03    1.83 
   4 -13   7    0.00    1.37 
   4 -13   7    3.17    2.47 
  -4  13  -7   -0.85    1.11 
   4  13   7    0.42    1.78 
   5  14  -7    0.56    1.93 
  -5  14   7    4.65    1.35 
   4 -14  -7    9.97    2.51 
   4  14  -7    9.86    2.62 
  -4  14   7    6.09    1.35 
   3 -14  -7   22.90    3.09 
  -3  14   7   25.98    2.20 
   3  14  -7   26.42    3.36 
   2 -14  -7   34.68    3.35 
   2  14  -7   40.86    4.04 
  -2  14   7   36.93    2.53 
   1 -14  -7   72.65    4.28 
  -1  14   7   70.48    3.76 
   1  14  -7   75.44    5.40 
   0 -14  -7   36.42    2.93 
   0 -14   7   38.02    2.38 
   0  14   7   37.10    2.75 
   1 -14   7   32.34    4.70 
   1 -14   7   26.65    2.30 
  -1 -14  -7   24.59    2.60 
   1  14   7   28.71    2.71 
  -1  14  -7   23.79    1.66 
   2 -14   7   13.41    3.69 
   2 -14   7   13.67    2.28 
  -2 -14  -7   18.90    2.51 
   2  14   7   18.86    2.53 
  -2  14  -7   15.61    1.64 
   3 -14   7   10.61    2.19 
   3 -14   7   10.48    3.22 
  -3 -14  -7   12.65    2.45 
   3  14   7    9.65    2.37 
  -3  14  -7   11.59    1.87 
   4 -14   7    2.05    2.44 
   4 -14   7    4.33    2.04 
  -4  14  -7    4.61    1.48 
   4  14   7    3.83    2.38 
   4 -15  -7    2.00    1.66 
  -4  15   7    1.17    0.99 
   4  15  -7    2.51    2.09 
   3 -15  -7   -0.14    1.53 
  -3  15   7    1.84    1.12 
   3  15  -7   -0.58    1.55 
   2 -15  -7    0.45    1.25 
   2  15  -7    4.28    1.99 
  -2  15   7    3.94    1.21 
   1 -15  -7    7.24    1.72 
   1  15  -7   10.65    2.54 
  -1  15   7    4.11    1.41 
   0 -15  -7    0.94    1.14 
   0 -15   7    0.34    0.75 
   0  15   7    1.67    1.11 
  -1 -15  -7    1.74    1.41 
   1 -15   7    0.85    2.34 
   1 -15   7    0.51    0.93 
   1  15   7    2.91    1.27 
  -1  15  -7    1.95    0.79 
   2 -15   7    5.63    2.82 
   2 -15   7    2.23    1.31 
  -2 -15  -7    2.51    1.44 
   2  15   7    5.52    1.73 
  -2  15  -7    3.32    1.05 
  -3 -15  -7    3.03    1.68 
   3 -15   7    1.54    1.35 
   3 -15   7    1.31    2.31 
   3  15   7    2.81    1.92 
  -3  15  -7    4.32    1.30 
   4 -15   7    3.09    2.39 
  -4 -15  -7    1.70    1.64 
   4 -15   7    1.45    1.83 
  -4  15  -7    2.23    1.36 
   4  15   7    0.74    1.99 
   4 -16  -7   10.11    2.62 
  -4  16   7   12.81    1.89 
   4  16  -7   12.27    2.96 
   3 -16  -7   12.42    2.62 
  -3  16   7   15.02    2.08 
   3  16  -7   14.95    2.92 
   2 -16  -7   29.25    3.42 
   2  16  -7   40.93    4.02 
  -2  16   7   38.90    2.89 
   1 -16  -7   38.86    3.25 
   1  16  -7   35.26    3.61 
  -1  16   7   29.48    2.64 
   0 -16  -7   13.25    2.25 
   0  16   7   15.96    2.13 
  -1 -16  -7   13.58    2.29 
   1 -16   7   10.75    1.79 
   1  16   7    9.07    2.08 
   2 -16   7   17.71    4.22 
   2 -16   7   15.80    2.42 
  -2 -16  -7   13.92    2.44 
  -2  16  -7   14.36    1.62 
   2  16   7   17.93    2.63 
   3 -16   7    8.48    3.18 
  -3 -16  -7    5.80    2.06 
   3 -16   7    5.71    1.94 
  -3  16  -7    9.80    1.71 
   3  16   7   13.43    2.83 
   4 -16   7    4.59    2.16 
  -4 -16  -7    3.60    1.89 
   4 -16   7    1.13    2.32 
   4  16   7    5.78    2.38 
  -4  16  -7    5.14    1.65 
   4 -17  -7    1.56    1.76 
   4  17  -7    1.14    1.83 
  -4  17   7    4.07    1.38 
   3 -17  -7   -1.86    1.58 
   3  17  -7    1.06    1.64 
  -3  17   7   -1.27    0.83 
   2 -17  -7    1.98    1.50 
  -2  17   7   -0.14    1.07 
   2  17  -7    0.67    1.28 
   1 -17  -7    4.87    1.72 
  -1  17   7    1.96    1.36 
   1  17  -7    0.43    1.40 
   0 -17  -7    1.97    1.35 
   0  17   7   -0.64    0.98 
  -1 -17  -7    0.65    1.24 
   1 -17   7   -2.10    0.78 
   1  17   7   -1.09    1.07 
   2 -17   7    1.51    1.42 
   2 -17   7   -2.30    2.38 
  -2 -17  -7    2.43    1.52 
   2  17   7    0.05    1.36 
  -2  17  -7    0.34    0.85 
   3 -17   7    1.05    2.28 
  -3 -17  -7   -0.93    1.30 
   3 -17   7   -0.24    1.32 
   3  17   7    1.46    1.94 
  -3  17  -7    0.46    0.98 
   4 -17   7    0.34    1.54 
   4 -17   7    1.36    2.69 
  -4 -17  -7    2.10    1.94 
  -4  17  -7   -0.44    1.28 
   4  17   7   -0.46    2.17 
   4 -18  -7    3.40    2.16 
  -4  18   7    2.21    1.36 
   4  18  -7    5.16    2.28 
   3 -18  -7   15.54    3.20 
  -3  18   7   16.11    2.25 
   3  18  -7   21.41    3.30 
   2 -18  -7   13.85    2.71 
  -2  18   7   13.67    2.07 
   2  18  -7   18.36    3.16 
   1 -18  -7   26.39    3.23 
  -1  18   7   28.56    2.88 
   1  18  -7   27.68    3.30 
   0 -18  -7   27.59    3.11 
   0  18  -7   26.64    3.41 
   0  18   7   22.09    2.63 
  -1 -18  -7   10.80    2.23 
   1 -18   7   11.06    1.91 
   1  18   7    8.15    2.17 
  -2 -18  -7    8.59    2.21 
   2 -18   7   10.91    2.23 
   2 -18   7    9.89    4.04 
  -2  18  -7   11.31    1.65 
   2  18   7    4.54    2.03 
   3 -18   7    9.68    3.48 
   3 -18   7    8.83    2.28 
  -3 -18  -7    6.91    2.18 
   3  18   7    5.50    2.60 
  -3  18  -7   11.50    1.88 
   3 -19  -7   -0.65    1.82 
   3  19  -7    1.28    1.74 
  -3  19   7    0.03    1.07 
   2 -19  -7   -2.82    1.45 
   2  19  -7   -1.33    1.38 
  -2  19   7   -0.17    1.24 
   1 -19  -7   -0.83    1.34 
   1  19  -7    0.64    1.34 
  -1  19   7    2.33    1.56 
   0 -19  -7    0.57    1.25 
   0  19  -7    0.44    1.36 
   0  19   7    1.33    1.25 
   1 -19   7   -0.19    1.05 
  -1 -19  -7    1.59    1.48 
   1  19   7    0.42    1.34 
   2 -19   7    8.07    3.61 
  -2 -19  -7   -1.77    1.29 
   2 -19   7    3.45    1.66 
   2  19   7    0.60    1.76 
  -3 -19  -7    2.91    2.00 
   3 -19   7    1.71    1.82 
   3 -19   7   -0.38    2.63 
   3  19   7    2.86    2.40 
  -3  19  -7    1.85    1.20 
   3 -20  -7   10.77    2.90 
  -3  20   7   10.29    2.10 
   2 -20  -7   16.92    3.25 
  -2  20   7   16.62    2.50 
   1 -20  -7   30.02    3.53 
   1  20  -7   20.53    3.17 
  -1  20   7   24.78    2.99 
   0 -20  -7    9.83    2.36 
   0  20  -7   11.53    2.69 
   0  20   7   17.89    2.68 
  -1 -20  -7   10.45    2.35 
   1 -20   7   10.42    2.03 
   1  20   7   12.51    2.56 
  -2 -20  -7    3.57    1.79 
   2 -20   7    4.78    3.38 
   2 -20   7    4.73    1.71 
   2  20   7    6.81    2.19 
   3 -20   7    5.50    2.17 
   3 -20   7    5.71    3.24 
  -3 -20  -7    4.34    2.01 
   3  20   7    8.78    3.02 
  -3  20  -7    6.32    1.51 
   3 -21  -7    2.00    2.09 
  -3  21   7    1.11    1.63 
   2 -21  -7    2.79    2.20 
  -2  21   7   -0.67    1.20 
   1 -21  -7   -0.94    1.40 
  -1  21   7    1.20    1.35 
   0 -21  -7   -0.25    1.59 
   0  21  -7    1.87    1.58 
   0  21   7   -1.53    1.10 
  -1 -21  -7   -0.58    1.36 
   1  21   7   -1.81    1.52 
   2 -21   7    1.70    1.64 
  -2 -21  -7    1.42    1.82 
   2 -21   7    5.38    3.31 
   2  21   7    0.01    1.91 
   2 -22  -7   14.86    3.07 
  -2  22   7   12.46    2.48 
   1 -22  -7    4.31    2.15 
  -1  22   7    8.92    2.16 
   0 -22  -7    5.54    2.14 
   0  22   7    5.89    1.97 
  -1 -22  -7    5.55    2.10 
   1  22   7    7.30    2.43 
   2 -22   7    5.20    2.00 
  -2 -22  -7    1.92    1.75 
   2  22   7    7.74    2.53 
   2 -23  -7    2.61    2.05 
  -2  23   7   -0.97    1.40 
   1 -23  -7   -0.31    1.82 
  -1  23   7   -0.38    1.62 
   0 -23  -7    3.20    1.90 
   0  23   7   -2.33    1.32 
  -1 -23  -7    1.38    1.60 
   1  23   7    0.87    1.80 
   1 -24  -7    4.39    2.18 
  -1  24   7   11.32    2.63 
   0 -24  -7   12.06    2.81 
   0  24   7    8.30    2.30 
  -1 -24  -7    6.78    2.31 
   1  24   7    5.18    2.17 
   5   0  -8   15.40    3.35 
   4   0  -8    8.51    2.47 
   3   0  -8   96.42    5.66 
   2   0  -8  131.11    6.38 
  -2   0   8  127.48    4.43 
   1   0  -8   21.50    2.49 
  -1   0   8   26.86    1.55 
   1   0  -8   24.05    1.73 
   0   0   8   14.00    1.35 
   1   0   8   24.34    1.83 
   1   0   8   26.95    3.53 
  -2   0  -8    1.14    0.79 
   2   0   8    0.64    1.57 
  -3   0  -8   17.29    1.90 
   3   0   8   19.63    2.95 
   4   0   8   10.41    2.85 
  -4   0  -8    8.35    1.83 
   5   0   8   -0.72    1.77 
  -5   0  -8    1.10    1.30 
   5  -1  -8    2.35    2.14 
   5   1  -8    1.73    2.07 
   4  -1  -8    3.05    1.92 
   4   1  -8    2.57    1.87 
   3  -1  -8   23.21    2.92 
   3   1  -8   29.13    3.20 
   2  -1  -8   15.57    2.31 
   2  -1  -8   22.29    1.52 
  -2   1   8   19.62    1.33 
   2   1  -8   20.59    2.63 
   1  -1  -8   13.79    2.03 
  -1  -1   8   13.16    1.10 
   1  -1  -8   15.07    1.44 
   1   1  -8   14.07    1.31 
  -1   1   8   13.44    1.21 
   1   1  -8   16.34    2.29 
   0  -1   8   23.21    1.60 
   0   1   8   23.22    1.68 
   1  -1   8   78.64    3.37 
   1  -1   8   79.07    5.70 
   1   1   8   68.70    3.35 
   1   1   8   82.46    5.56 
  -1   1  -8   70.95    3.09 
   2  -1   8   17.56    2.86 
  -2  -1  -8   17.55    1.82 
   2   1   8   20.69    1.96 
   2   1   8   20.88    2.87 
  -2   1  -8   16.46    1.63 
   3  -1   8   26.59    3.40 
  -3  -1  -8   25.63    2.33 
   3   1   8   26.87    3.30 
  -3   1  -8   28.01    2.36 
   4  -1   8    9.52    2.65 
  -4  -1  -8    4.35    1.36 
  -4   1  -8    4.97    1.48 
   4   1   8    7.11    2.60 
   5  -1   8    1.14    2.29 
  -5  -1  -8    1.36    1.40 
  -5   1  -8   -0.50    1.19 
   5   1   8   -1.12    1.82 
   5  -2  -8   11.60    3.11 
   5   2  -8   13.49    3.33 
   4  -2  -8   18.70    3.05 
   4   2  -8   27.14    3.50 
   3  -2  -8   50.61    4.00 
   3   2  -8   52.61    4.27 
   2  -2  -8   39.22    2.13 
   2  -2  -8   35.25    3.12 
  -2   2   8   42.25    2.06 
   2   2  -8   39.48    3.48 
  -1  -2   8   93.27    3.26 
   1  -2  -8   92.66    3.88 
   1  -2  -8   97.08    5.00 
  -1   2   8   95.00    3.67 
   1   2  -8   95.16    3.53 
   1   2  -8   96.56    5.41 
   0  -2  -8   66.99    3.98 
   0  -2   8   66.98    2.78 
   1  -2   8   24.67    3.56 
   1   2   8   22.89    1.92 
  -1   2  -8   21.93    1.59 
   1   2   8   20.04    3.02 
  -2  -2  -8   20.17    1.81 
   2  -2   8   15.48    2.89 
   2   2   8   17.31    1.92 
  -2   2  -8   19.08    1.69 
   2   2   8   17.64    2.67 
   3  -2   8    8.85    2.72 
  -3  -2  -8    7.55    1.56 
   3   2   8    7.62    2.36 
  -3   2  -8    5.27    1.43 
  -4  -2  -8    0.29    1.06 
   4  -2   8   -2.21    1.72 
  -4   2  -8    0.87    1.05 
   4   2   8   -1.02    1.57 
   5  -2   8    2.23    2.24 
  -5  -2  -8    0.53    1.39 
  -5   2  -8    1.56    1.35 
   5   2   8   -0.37    1.70 
   5  -3  -8    1.18    1.97 
   5   3  -8   -0.07    1.73 
   4  -3  -8   13.69    2.84 
   4   3  -8   19.21    3.10 
   3  -3  -8    0.63    1.34 
  -3   3   8   -0.06    0.50 
   3   3  -8    6.85    2.08 
   2  -3  -8   34.78    3.07 
   2  -3  -8   38.00    2.24 
   2   3  -8   39.98    3.57 
  -2   3   8   37.83    2.04 
  -1  -3   8   20.45    1.19 
   1  -3  -8   26.74    1.90 
   1  -3  -8   23.07    2.32 
   1   3  -8   20.54    2.73 
  -1   3   8   23.53    1.63 
   0  -3  -8   19.85    2.13 
   0   3   8   22.07    1.71 
   0   3  -8   18.68    1.26 
   1  -3   8   31.91    4.00 
  -1   3  -8   19.81    1.48 
   1   3   8   18.18    1.76 
   2  -3   8   84.47    5.71 
  -2   3  -8   91.62    3.89 
   2   3   8   91.25    5.51 
   2   3   8   87.18    4.25 
   3  -3   8    4.44    2.16 
  -3  -3  -8    3.35    1.29 
  -3   3  -8    6.77    1.43 
   3   3   8    3.29    1.73 
  -4  -3  -8    9.10    1.74 
   4  -3   8    7.73    2.72 
   4   3   8    7.55    2.28 
  -4   3  -8    8.15    1.65 
   5  -3   8    0.85    2.14 
  -5  -3  -8    2.27    1.51 
  -5   3  -8    0.71    1.46 
   5   3   8    0.22    1.92 
   5  -4  -8   10.71    2.90 
   5   4  -8    8.96    2.89 
   4  -4  -8   34.73    3.82 
   4   4  -8   43.34    4.23 
   3  -4  -8   33.34    3.36 
  -3   4   8   31.51    1.88 
   3   4  -8   33.15    3.51 
   2  -4  -8  108.37    5.41 
   2  -4  -8  107.96    4.33 
   2   4  -8   97.40    5.91 
  -2   4   8  109.28    4.04 
   1  -4  -8   70.68    4.04 
   1  -4  -8   68.36    3.36 
   1   4  -8   75.46    4.92 
   0  -4  -8   14.89    1.84 
   0   4  -8   14.30    1.07 
   0   4   8   17.93    1.66 
   1  -4   8    1.47    1.92 
  -1   4  -8    3.18    0.79 
   1   4   8    3.43    1.06 
   2  -4   8   11.14    2.78 
  -2   4  -8   17.50    1.71 
   2   4   8   17.25    2.53 
   2   4   8   18.29    2.16 
  -3  -4  -8    7.89    1.60 
   3  -4   8   10.46    2.64 
   3   4   8    7.19    2.13 
  -3   4  -8    5.10    1.40 
   4  -4   8    2.57    2.22 
  -4  -4  -8    2.14    1.22 
  -4   4  -8    1.86    1.19 
   4   4   8   -0.25    1.53 
   5  -4   8    0.15    2.10 
  -5  -4  -8   -0.52    1.22 
  -5   4  -8   -1.10    1.25 
   5   4   8    1.45    1.94 
   5  -5  -8    0.87    2.00 
   5   5  -8    1.14    2.17 
   4  -5  -8    4.15    2.15 
   4   5  -8    7.20    2.43 
   3  -5  -8   33.43    3.43 
   3   5  -8   32.76    3.62 
  -3   5   8   35.30    2.01 
   2  -5  -8    4.08    1.11 
   2  -5  -8    5.45    1.61 
   2   5  -8    6.52    2.14 
  -2   5   8    4.55    1.03 
   1  -5  -8   18.34    1.83 
   1  -5  -8   20.38    2.21 
   1   5  -8   17.64    2.76 
  -1   5   8   20.79    1.66 
   0  -5  -8   40.37    2.91 
   0  -5  -8   46.31    2.81 
   0   5   8   45.05    2.64 
   0   5  -8   43.95    1.92 
   1  -5   8   25.70    3.95 
  -1   5  -8   29.43    1.77 
   1   5   8   29.72    2.34 
   2  -5   8   28.32    3.63 
   2   5   8   28.59    2.55 
  -2   5  -8   24.58    1.89 
  -3  -5  -8   29.66    2.45 
   3  -5   8   24.02    3.51 
   3   5   8   31.79    3.31 
  -3   5  -8   29.29    2.39 
   3   5   8   27.26    2.62 
   4  -5   8   -2.44    1.57 
  -4  -5  -8    2.26    1.28 
   4   5   8    1.76    1.62 
  -4   5  -8    0.83    1.07 
  -5  -5  -8    2.18    1.47 
   5  -5   8    1.37    2.35 
  -5   5  -8    3.17    1.53 
   5   5   8    2.57    2.05 
   5  -6  -8   11.39    3.19 
   5   6  -8   18.83    3.69 
   4  -6  -8   23.16    3.23 
   4   6  -8   27.21    3.81 
   3  -6  -8   29.44    3.20 
   3   6  -8   25.54    3.36 
   2  -6  -8   89.21    4.12 
   2  -6  -8   89.88    4.78 
   2   6  -8   89.28    5.71 
   1  -6  -8   44.83    2.99 
   1  -6  -8   44.50    2.75 
   1   6  -8   41.66    3.92 
  -1   6   8   45.32    2.48 
   0  -6  -8   28.75    2.36 
   0  -6  -8   25.80    2.15 
   0   6  -8   25.39    1.36 
   0   6   8   26.07    2.08 
   1  -6   8   25.93    4.00 
   1   6   8   23.59    2.11 
  -1   6  -8   23.24    1.58 
   2  -6   8   16.44    3.36 
   2   6   8   16.51    2.62 
   2   6   8   18.22    2.11 
  -2   6  -8   17.31    1.58 
  -3  -6  -8    0.07    0.90 
   3  -6   8    2.00    1.74 
   3   6   8    1.93    1.22 
  -3   6  -8    2.26    1.01 
   4  -6   8    0.68    1.98 
  -4  -6  -8    2.24    1.25 
  -4   6  -8    1.92    1.33 
   4   6   8    1.17    1.63 
   5  -6   8    2.99    2.45 
  -5  -6  -8    0.98    1.32 
  -5   6  -8    1.00    1.46 
   5   6   8    1.98    1.91 
   5  -7  -8   -2.02    2.04 
   5   7  -8    1.20    2.04 
   4  -7  -8    6.39    2.19 
   4   7  -8    4.23    2.23 
   3  -7  -8   20.74    2.20 
   3  -7  -8   20.82    2.60 
   3   7  -8   19.82    3.47 
  -3   7   8   18.58    1.93 
   2  -7  -8    8.64    1.60 
   2  -7  -8    6.63    1.68 
  -2   7   8    8.94    1.30 
   2   7  -8   10.12    2.47 
   1  -7  -8   29.81    2.40 
   1  -7  -8   32.22    2.52 
   1   7  -8   28.20    3.41 
  -1   7   8   35.36    2.18 
   0  -7  -8   22.60    2.14 
   0  -7  -8   18.23    1.92 
   0   7   8   17.26    1.85 
   0   7  -8   18.63    1.15 
   1  -7   8   54.27    5.28 
   1   7   8   43.42    2.92 
  -1   7  -8   39.92    2.14 
   2  -7   8   16.33    3.20 
   2   7   8   16.23    2.09 
   2   7   8   21.02    2.75 
  -2   7  -8   16.39    1.57 
   3  -7   8   24.23    3.54 
   3   7   8   19.62    2.42 
  -3   7  -8   13.54    1.92 
   3   7   8   22.91    2.85 
  -4  -7  -8    3.39    1.43 
   4  -7   8    7.55    2.94 
  -4   7  -8    3.78    1.46 
   5  -7   8    4.04    2.56 
  -5  -7  -8    2.55    1.62 
  -5   7  -8    3.03    1.47 
   5  -8  -8   11.88    3.05 
   5   8  -8    6.78    2.55 
   4  -8  -8   21.62    3.16 
   4   8  -8   21.34    3.42 
  -4   8   8   19.87    1.81 
   3  -8  -8   51.58    3.29 
   3  -8  -8   46.10    3.67 
  -3   8   8   50.19    2.67 
   3   8  -8   46.45    4.39 
   2  -8  -8   31.35    2.60 
   2  -8  -8   34.01    2.73 
  -2   8   8   36.21    2.20 
   2   8  -8   34.02    3.71 
   1  -8  -8   81.39    3.95 
   1  -8  -8   78.54    3.96 
   1   8  -8   71.08    5.26 
  -1   8   8   79.73    3.67 
   0  -8  -8   26.96    2.41 
   0  -8  -8   27.87    2.15 
   0   8   8   23.32    2.16 
   1  -8   8   11.60    3.28 
   1  -8   8    6.81    1.29 
  -1   8  -8    7.71    1.09 
   1   8   8    7.70    1.59 
   2  -8   8    6.09    1.46 
   2  -8   8    9.29    2.66 
   2   8   8    6.50    1.99 
  -2   8  -8    9.09    1.35 
   2   8   8    7.30    1.67 
   3  -8   8   12.13    3.02 
   3  -8   8   12.01    2.18 
  -3   8  -8   13.65    1.75 
   3   8   8   19.31    2.47 
   4  -8   8    0.50    2.05 
  -4  -8  -8    0.78    1.20 
  -4   8  -8    1.46    1.16 
  -5  -8  -8   -1.51    1.16 
   5  -8   8   -3.79    1.44 
  -5   8  -8    0.56    1.38 
   5  -9  -8    1.35    2.32 
   5   9  -8   -0.70    1.73 
   4  -9  -8    6.05    2.31 
   4   9  -8    4.57    2.21 
  -4   9   8    6.48    1.27 
   3  -9  -8    3.46    1.40 
   3  -9  -8    3.74    1.75 
   3   9  -8    3.90    2.09 
  -3   9   8    4.12    1.08 
   2  -9  -8   28.87    2.61 
   2  -9  -8   34.81    2.85 
   2   9  -8   32.69    3.69 
  -2   9   8   29.63    2.16 
   1  -9  -8    4.58    1.34 
   1  -9  -8    3.78    1.15 
  -1   9   8    3.33    1.00 
   1   9  -8    2.23    1.67 
   0  -9  -8   26.29    2.39 
   0  -9  -8   24.77    2.00 
   0   9   8   21.44    2.12 
   1  -9   8   19.24    4.07 
  -1  -9  -8   22.09    2.41 
   1  -9   8   21.18    1.96 
   1   9   8   23.58    2.34 
  -1   9  -8   24.25    1.65 
   2  -9   8   43.24    3.11 
   2  -9   8   45.68    4.79 
  -2   9  -8   49.15    2.65 
   2   9   8   45.91    3.43 
   3  -9   8   11.87    3.08 
   3  -9   8    5.40    1.76 
  -3   9  -8    5.37    1.42 
   3   9   8    8.37    1.96 
  -4  -9  -8    5.85    1.75 
   4  -9   8   -0.36    1.85 
   4  -9   8    5.67    1.84 
  -4   9  -8    4.21    1.48 
   5  -9   8   -0.98    1.96 
  -5  -9  -8   -0.35    1.39 
  -5   9  -8    0.34    1.32 
   5 -10  -8    8.97    3.17 
   5  10  -8    9.47    3.04 
   4 -10  -8   18.77    3.07 
   4  10  -8   15.69    3.50 
  -4  10   8   18.92    1.86 
   3 -10  -8   41.76    3.31 
   3 -10  -8   36.27    3.27 
  -3  10   8   43.35    2.63 
   3  10  -8   43.62    4.38 
   2 -10  -8   44.98    3.18 
   2 -10  -8   43.32    3.10 
  -2  10   8   44.48    2.60 
   2  10  -8   37.81    4.19 
   1 -10  -8   22.21    2.33 
   1 -10  -8   19.32    1.90 
   1  10  -8   25.74    3.40 
  -1  10   8   24.79    2.15 
   0 -10  -8   18.34    2.21 
   0 -10   8   19.23    1.62 
   0  10   8   17.40    1.90 
   1 -10   8   16.70    3.79 
   1 -10   8    8.03    1.41 
  -1 -10  -8   10.67    1.94 
  -1  10  -8    7.90    1.12 
   1  10   8    6.02    1.54 
   2 -10   8    3.62    2.26 
   2 -10   8    1.10    1.11 
  -2  10  -8    0.34    0.74 
   2  10   8    3.85    1.57 
   3 -10   8   11.92    3.20 
   3 -10   8    8.58    1.89 
  -3  10  -8   10.66    1.75 
   3  10   8   10.91    2.22 
   4 -10   8    1.40    1.50 
  -4 -10  -8    1.01    1.26 
   4 -10   8    2.30    2.14 
  -4  10  -8    0.37    1.22 
   4  10   8    3.12    2.03 
  -5 -10  -8   -1.41    1.47 
   5 -10   8   -0.29    2.23 
  -5  10  -8    0.35    1.33 
   5 -11  -8    2.29    2.47 
  -5  11   8    0.44    0.99 
   5  11  -8    1.47    2.44 
   4 -11  -8    0.88    1.66 
   4  11  -8    2.78    2.08 
  -4  11   8    0.18    0.83 
   3 -11  -8    9.73    2.11 
   3 -11  -8    8.92    2.23 
  -3  11   8   14.69    1.76 
   3  11  -8   15.12    3.13 
   2 -11  -8   14.62    2.29 
   2 -11  -8   14.18    1.98 
  -2  11   8   13.19    1.61 
   2  11  -8   12.32    2.84 
   1 -11  -8   15.50    2.19 
   1  11  -8   15.11    3.07 
  -1  11   8   13.75    1.86 
   0 -11  -8   12.65    1.95 
   0 -11   8   14.68    1.52 
   0  11   8   16.61    1.99 
  -1 -11  -8   33.34    2.88 
   1 -11   8   40.14    5.13 
   1 -11   8   36.01    2.49 
   1  11   8   31.83    2.73 
  -1  11  -8   36.21    2.01 
   2 -11   8   12.10    3.29 
   2 -11   8    8.25    1.78 
  -2  11  -8   10.95    1.46 
   2  11   8   10.68    2.06 
   3 -11   8    8.43    2.89 
   3 -11   8    8.87    2.01 
  -3  11  -8    8.99    1.58 
   3  11   8   10.85    2.35 
   4 -11   8   -1.58    1.80 
  -4 -11  -8    0.82    1.50 
   4 -11   8    3.80    1.84 
  -4  11  -8    3.36    1.45 
   4  11   8    5.72    2.16 
   5 -12  -8    4.14    2.26 
   5  12  -8    7.05    3.04 
  -5  12   8    6.73    1.55 
   4 -12  -8    9.03    2.52 
   4  12  -8    8.76    2.74 
  -4  12   8    7.17    1.51 
   3 -12  -8   25.13    2.92 
   3 -12  -8   20.83    2.67 
  -3  12   8   25.14    2.23 
   3  12  -8   25.89    3.72 
   2 -12  -8   45.11    3.52 
   2  12  -8   45.35    4.37 
  -2  12   8   46.50    2.84 
   1 -12  -8   25.51    2.70 
   1  12  -8   29.05    3.62 
  -1  12   8   30.15    2.48 
   0 -12   8   22.59    2.65 
   0 -12  -8   23.84    2.42 
   0  12   8   24.52    2.24 
   1 -12   8   15.19    3.95 
  -1 -12  -8   13.51    2.15 
   1 -12   8   12.66    1.73 
  -1  12  -8   11.58    1.28 
   1  12   8    7.51    1.71 
   2 -12   8    9.63    1.82 
   2 -12   8    7.59    2.95 
  -2 -12  -8   10.54    2.12 
   2  12   8    8.62    2.06 
  -2  12  -8   10.26    1.52 
   3 -12   8    0.42    2.11 
   3 -12   8    3.07    1.63 
  -3  12  -8    2.36    1.20 
   3  12   8    0.22    1.24 
  -4 -12  -8    2.96    1.53 
   4 -12   8    3.10    2.21 
   4 -12   8    0.01    1.35 
   4  12   8   -1.46    1.71 
  -4  12  -8    1.31    1.37 
   4  13  -8    3.38    2.44 
  -4  13   8    4.13    1.33 
   3 -13  -8    8.37    2.10 
  -3  13   8    7.43    1.50 
   3  13  -8    7.84    2.55 
   2 -13  -8    8.75    1.95 
  -2  13   8    8.52    1.61 
   2  13  -8    9.62    2.55 
   1 -13  -8   11.65    2.04 
  -1  13   8    7.77    1.64 
   1  13  -8   11.94    2.88 
   0 -13  -8    9.04    1.81 
   0  13   8    7.67    1.69 
   1 -13   8   21.65    2.09 
  -1 -13  -8   22.73    2.73 
   1  13   8   25.40    2.60 
   2 -13   8   24.09    2.57 
   2 -13   8   32.35    4.72 
  -2 -13  -8   22.97    2.77 
   2  13   8   21.15    2.69 
  -2  13  -8   26.20    2.13 
   3 -13   8    7.23    2.02 
   3 -13   8   14.17    3.72 
  -3  13  -8    9.68    1.73 
   3  13   8   14.38    2.71 
   4 -13   8    4.70    2.66 
  -4 -13  -8    0.65    1.47 
   4 -13   8    1.85    1.66 
   4  13   8   -1.13    1.82 
  -4  13  -8    0.54    1.40 
   4 -14  -8   14.90    2.84 
  -4  14   8   19.17    2.20 
   4  14  -8   12.66    3.25 
   3 -14  -8   22.06    3.19 
   3  14  -8   18.72    3.56 
  -3  14   8   19.22    2.17 
   2 -14  -8   34.81    3.43 
  -2  14   8   31.60    2.52 
   2  14  -8   25.85    3.59 
   1 -14  -8   19.01    2.37 
  -1  14   8   18.73    2.10 
   1  14  -8   14.33    3.15 
   0 -14  -8    4.63    1.55 
   0  14   8    5.95    1.49 
  -1 -14  -8    3.46    1.45 
   1 -14   8    3.14    1.23 
   1  14   8    4.83    1.67 
   2 -14   8   -0.06    2.44 
  -2 -14  -8    3.49    1.58 
   2 -14   8    1.60    1.40 
  -2  14  -8    2.79    1.04 
   2  14   8    4.07    1.79 
   3 -14   8    2.28    2.47 
  -3 -14  -8    3.20    1.70 
   3 -14   8    1.14    1.46 
  -3  14  -8    2.24    1.16 
   3  14   8    0.97    1.83 
   4 -14   8   -0.72    1.36 
   4 -14   8    1.34    2.64 
   4  14   8    1.60    2.08 
  -4  14  -8    4.93    1.59 
   4 -15  -8    3.90    2.09 
   4  15  -8    2.39    2.06 
  -4  15   8    2.73    1.22 
   3 -15  -8    7.96    2.36 
   3  15  -8    1.43    1.95 
  -3  15   8    3.29    1.35 
   2 -15  -8    9.53    2.23 
  -2  15   8    9.85    1.84 
   2  15  -8    6.94    2.52 
   1 -15  -8    8.29    1.93 
  -1  15   8    8.40    1.73 
   1  15  -8    8.53    2.54 
   0 -15  -8   19.57    2.44 
   0  15   8   16.06    2.14 
  -1 -15  -8    9.04    2.12 
   1 -15   8    5.71    1.43 
   1  15   8   11.27    2.13 
   2 -15   8   18.42    4.50 
  -2 -15  -8   14.70    2.55 
   2 -15   8   14.73    2.35 
   2  15   8   17.22    2.62 
  -2  15  -8   14.11    1.70 
  -3 -15  -8    5.23    2.17 
   3 -15   8    7.22    2.01 
   3 -15   8    8.34    3.36 
  -3  15  -8    6.10    1.36 
   3  15   8    7.67    2.56 
   4 -15   8    5.57    2.03 
  -4 -15  -8    3.11    2.08 
   4 -15   8    1.91    2.51 
  -4  15  -8    3.67    1.58 
   4  15   8    1.51    2.23 
   4 -16  -8   11.63    2.79 
   4  16  -8   10.65    3.16 
  -4  16   8   10.09    2.00 
   3 -16  -8    6.42    2.32 
  -3  16   8   12.42    1.91 
   3  16  -8    8.01    2.72 
   2 -16  -8   20.32    3.08 
   2  16  -8   16.09    3.27 
  -2  16   8   26.75    2.62 
   1 -16  -8   17.46    2.75 
  -1  16   8   18.21    2.42 
   1  16  -8   20.98    3.62 
   0 -16  -8   16.57    2.54 
   0  16   8   10.60    2.02 
  -1 -16  -8    4.51    1.62 
   1 -16   8    4.08    1.40 
   1  16   8    5.35    1.86 
  -2 -16  -8    7.95    2.19 
   2 -16   8    3.78    1.48 
   2 -16   8    5.63    3.25 
  -2  16  -8    6.65    1.49 
   2  16   8    4.39    1.98 
  -3 -16  -8    2.06    1.54 
   3 -16   8    1.76    2.42 
   3 -16   8    0.29    1.41 
   3  16   8    0.51    1.79 
  -3  16  -8    2.57    1.16 
  -4 -16  -8    0.90    1.76 
   4 -16   8    4.56    3.32 
   4 -16   8    0.33    1.47 
  -4  16  -8    0.88    1.36 
   4  16   8   -0.53    1.90 
   4 -17  -8    2.62    2.05 
   4  17  -8    0.17    1.73 
  -4  17   8    2.76    1.42 
   3 -17  -8    4.88    2.12 
   3  17  -8    5.36    2.28 
  -3  17   8    6.00    1.67 
   2 -17  -8    6.16    2.31 
   2  17  -8    2.33    1.97 
  -2  17   8    5.19    1.65 
   1 -17  -8    4.39    1.79 
  -1  17   8    3.08    1.37 
   1  17  -8    6.30    2.35 
   0 -17  -8    5.26    1.68 
   0  17  -8    6.03    2.26 
   0  17   8    6.08    1.78 
  -1 -17  -8   17.37    2.55 
   1 -17   8   12.49    2.04 
   1  17   8   17.22    2.74 
   2 -17   8   13.13    4.15 
   2 -17   8    5.28    1.60 
  -2 -17  -8    9.22    2.12 
   2  17   8   11.32    2.58 
   3 -17   8    3.20    3.24 
  -3 -17  -8    4.25    2.02 
   3 -17   8    5.62    1.98 
   3  17   8    5.81    2.44 
  -3  17  -8    6.81    1.62 
   3 -18  -8    9.06    2.75 
   3  18  -8   19.10    3.57 
  -3  18   8   14.70    2.39 
   2 -18  -8    6.95    2.38 
   2  18  -8    9.10    2.64 
  -2  18   8   11.26    2.20 
   1 -18  -8   23.84    2.99 
   1  18  -8   22.63    3.53 
  -1  18   8   14.98    2.48 
   0 -18  -8    6.10    2.03 
   0  18   8    4.03    1.67 
   0  18  -8    9.79    2.58 
  -1 -18  -8    2.51    1.52 
   1  18   8    3.05    1.51 
   2 -18   8   -0.48    1.34 
  -2 -18  -8    4.32    2.00 
   2 -18   8    2.76    2.98 
   2  18   8    4.95    2.20 
   3 -18   8    2.09    1.61 
  -3 -18  -8    2.89    2.05 
   3 -18   8    1.14    2.61 
  -3  18  -8    2.41    1.23 
   3  18   8    0.62    2.21 
   3 -19  -8    3.11    2.23 
  -3  19   8    3.47    1.63 
   3  19  -8   -1.78    1.61 
   2 -19  -8    3.13    1.87 
  -2  19   8    5.59    1.61 
   2  19  -8    6.58    2.40 
   1 -19  -8    5.05    2.05 
  -1  19   8    2.88    1.60 
   1  19  -8    4.58    2.03 
   0 -19  -8    6.74    1.93 
   0  19  -8    4.80    2.05 
   0  19   8    5.02    1.81 
  -1 -19  -8    8.19    2.07 
   1  19   8    9.50    2.19 
   2 -19   8    1.86    3.18 
  -2 -19  -8    6.21    2.08 
   2 -19   8    6.26    2.02 
   2  19   8    7.70    2.36 
   3 -19   8   12.80    2.65 
   3 -19   8    6.13    3.53 
  -3 -19  -8    7.19    2.19 
   3  19   8    5.71    2.53 
   3 -20  -8   12.14    2.93 
  -3  20   8   11.32    2.24 
   2 -20  -8    6.18    2.33 
  -2  20   8    7.41    2.01 
   2  20  -8    9.65    2.65 
   1 -20  -8    8.22    2.45 
  -1  20   8   10.06    2.19 
   1  20  -8   11.53    2.76 
   0 -20  -8    3.47    1.96 
   0  20  -8    5.99    2.31 
   0  20   8    4.73    1.75 
  -1 -20  -8    2.53    1.68 
   1  20   8    0.78    1.49 
   2 -20   8   -2.87    3.21 
   2 -20   8   -1.49    1.33 
  -2 -20  -8    2.87    1.75 
   2  20   8   -0.78    1.71 
   2 -21  -8    2.85    2.17 
  -2  21   8    5.44    2.06 
   1 -21  -8    5.77    2.06 
   1  21  -8    4.06    2.25 
  -1  21   8    0.98    1.52 
   0 -21  -8    7.11    2.22 
   0  21   8    4.40    1.91 
   0  21  -8    7.57    2.33 
  -1 -21  -8    7.80    2.18 
   1  21   8    5.56    2.09 
  -2 -21  -8    7.52    2.37 
   2 -21   8    4.56    1.75 
   2  21   8    3.58    2.06 
   2 -22  -8   14.64    3.05 
  -2  22   8    9.47    2.45 
   1 -22  -8    2.33    2.10 
  -1  22   8    5.06    2.04 
   0 -22  -8    8.04    2.36 
   0  22   8    4.98    2.00 
  -1 -22  -8    1.96    1.84 
   1  22   8    0.20    1.65 
   1 -23  -8    3.25    2.10 
  -1  23   8    4.45    1.94 
   0 -23  -8    1.84    1.85 
   0  23   8   -0.07    1.49 
  -1 -23  -8    3.24    1.89 
   1  23   8    2.42    2.16 
   5   0  -9    0.99    2.07 
   4   0  -9   -0.82    1.40 
   3   0  -9   18.28    2.92 
   2   0  -9    0.17    1.28 
   1   0  -9    7.85    2.04 
   1   0  -9    2.86    0.91 
  -1   0   9    5.15    0.90 
   0   0   9    4.27    0.94 
   1   0   9    2.07    0.94 
  -1   0  -9    1.70    0.74 
  -2   0  -9    3.48    1.07 
   2   0   9    5.31    2.26 
   3   0   9    2.10    1.61 
  -3   0  -9    0.62    0.95 
  -4   0  -9    1.31    1.24 
   4   0   9    4.20    2.40 
  -5   0  -9    1.51    1.59 
   5   0   9    0.38    2.42 
   5  -1  -9   13.46    3.34 
   5   1  -9   16.72    3.78 
   4  -1  -9   21.75    3.69 
   4   1  -9   24.28    3.59 
   3  -1  -9   80.70    5.44 
   3   1  -9   91.83    5.80 
   2  -1  -9   62.91    4.45 
   2   1  -9   66.93    4.71 
   1  -1  -9   83.08    3.54 
   1  -1  -9   72.59    4.57 
  -1  -1   9   71.82    2.96 
  -1   1   9   73.48    3.14 
   1   1  -9   76.47    4.87 
   1   1  -9   74.70    3.25 
   0  -1  -9   64.27    4.20 
   0  -1   9   67.68    2.97 
   0   1   9   64.71    3.08 
   1  -1   9  127.16    5.04 
  -1   1  -9  131.37    4.88 
   1   1   9  139.35    5.30 
  -2  -1  -9   22.98    2.04 
   2  -1   9   26.59    3.83 
   2   1   9   23.21    3.38 
  -2   1  -9   27.34    2.18 
   3  -1   9   23.27    3.54 
  -3  -1  -9   24.31    2.28 
  -3   1  -9   24.78    2.41 
   3   1   9   24.30    3.46 
  -4  -1  -9    5.10    1.55 
   4  -1   9    6.85    2.69 
  -4   1  -9    5.03    1.55 
   4   1   9    6.60    2.66 
  -5  -1  -9    3.74    1.64 
   5  -1   9    0.85    2.24 
  -5   1  -9    0.90    1.51 
   5   1   9    3.57    2.59 
   5  -2  -9    0.29    1.96 
   5   2  -9    1.76    2.30 
   4  -2  -9    3.73    2.08 
   4   2  -9    3.73    2.20 
   3  -2  -9   11.18    2.50 
   3   2  -9   11.74    2.71 
   2  -2  -9   12.57    2.51 
  -2   2   9   12.48    1.40 
   2   2  -9   11.41    2.54 
   1  -2  -9    6.16    1.75 
   1  -2  -9    6.37    1.17 
   1   2  -9    4.26    0.93 
  -1   2   9    6.90    1.16 
   1   2  -9    5.25    1.87 
   0  -2   9    1.05    0.61 
   0  -2  -9    1.88    1.23 
   0   2  -9    1.58    0.65 
   1  -2   9    9.80    3.12 
   1   2   9   11.76    1.71 
  -1   2  -9    9.29    1.26 
  -2  -2  -9    5.09    1.25 
   2  -2   9    5.51    2.37 
   2   2   9    5.25    2.23 
  -2   2  -9    6.73    1.31 
   2   2   9    6.84    1.55 
   3  -2   9    0.60    1.66 
  -3  -2  -9    0.44    0.94 
   3   2   9    1.97    1.78 
  -3   2  -9    0.34    0.91 
   4  -2   9    2.90    2.18 
  -4  -2  -9   -0.12    1.20 
   4   2   9    0.39    1.72 
  -4   2  -9    0.00    1.20 
   5  -2   9    2.17    2.35 
  -5  -2  -9    3.52    1.64 
   5   2   9   -0.83    1.57 
  -5   2  -9    1.54    1.60 
   5  -3  -9    6.00    2.89 
   5   3  -9   10.80    3.24 
   4  -3  -9   68.81    5.19 
   4   3  -9   54.95    5.03 
   3  -3  -9   38.52    3.70 
   3   3  -9   48.19    4.36 
   2  -3  -9  132.63    6.51 
   2   3  -9  133.91    7.18 
  -2   3   9  129.60    4.72 
   1  -3  -9   67.55    3.32 
   1  -3  -9   59.07    4.02 
   1   3  -9   66.60    4.77 
  -1   3   9   68.76    3.10 
   0  -3  -9   98.91    5.13 
   0   3   9   95.14    4.09 
   0   3  -9   94.58    3.51 
   1  -3   9   32.82    4.33 
   1   3   9   30.38    2.44 
  -1   3  -9   36.55    2.10 
   2  -3   9   64.19    5.43 
  -2   3  -9   61.67    3.24 
   2   3   9   57.85    5.01 
   2   3   9   71.01    3.85 
   3  -3   9    0.12    1.79 
  -3  -3  -9    6.20    1.58 
  -3   3  -9    4.94    1.34 
   3   3   9    4.59    2.03 
  -4  -3  -9   -0.25    1.11 
   4  -3   9   -2.99    1.91 
  -4   3  -9    1.85    1.28 
   4   3   9    1.93    2.23 
   5  -3   9    1.62    2.37 
  -5  -3  -9   -0.42    1.54 
   5   3   9   -0.74    1.66 
  -5   3  -9   -2.15    1.22 
   5  -4  -9   -0.27    1.95 
   5   4  -9    1.83    2.17 
   4  -4  -9    7.94    2.42 
   4   4  -9    6.31    2.42 
   3  -4  -9    2.40    1.57 
   3   4  -9   -0.19    1.46 
   2  -4  -9   -0.32    1.30 
   2  -4  -9    4.82    1.19 
  -2   4   9    3.52    0.93 
   2   4  -9    0.63    1.65 
   1  -4  -9    1.13    1.14 
   1  -4  -9    1.68    0.93 
   1   4  -9    2.26    1.71 
  -1   4   9    1.45    1.17 
   0  -4  -9    0.92    0.96 
   0   4   9    1.73    0.79 
   0   4  -9    0.42    0.52 
   1  -4   9    8.46    2.85 
   1   4   9    4.85    1.34 
  -1   4  -9    4.67    0.99 
   2  -4   9    0.07    1.60 
   2   4   9    0.72    1.03 
  -2   4  -9    0.19    0.83 
   2   4   9    0.18    1.62 
  -3  -4  -9    3.04    1.16 
   3  -4   9    2.49    2.17 
   3   4   9    2.23    1.91 
  -3   4  -9    1.10    1.03 
  -4  -4  -9    2.02    1.36 
   4  -4   9    0.02    1.98 
  -4   4  -9    0.03    1.07 
   4   4   9    0.40    1.82 
  -5  -4  -9    3.45    1.71 
   5  -4   9    1.69    2.51 
  -5   4  -9    1.01    1.57 
   5   4   9   -0.66    2.11 
   5  -5  -9   10.98    3.18 
   5   5  -9    9.50    2.96 
   4  -5  -9   39.94    4.33 
   4   5  -9   31.84    4.15 
   3  -5  -9   50.12    4.06 
   3   5  -9   47.17    4.61 
   2  -5  -9   29.70    2.91 
   2  -5  -9   26.54    2.33 
  -2   5   9   28.13    1.99 
   2   5  -9   32.45    3.75 
   1  -5  -9   96.03    4.29 
   1  -5  -9   91.74    4.86 
   1   5  -9   91.25    5.91 
   0  -5  -9   74.96    3.92 
   0  -5  -9   79.11    4.34 
   0   5  -9   81.62    2.99 
   0   5   9   76.53    3.72 
   1  -5   9   61.29    5.74 
  -1   5  -9   58.30    2.77 
   1   5   9   62.16    3.52 
   2  -5   9   57.27    5.41 
   2   5   9   66.74    3.93 
  -2   5  -9   65.52    3.29 
   3  -5   9   24.52    3.86 
  -3  -5  -9   23.75    2.40 
   3   5   9   24.18    2.78 
   3   5   9   30.21    3.57 
  -3   5  -9   21.16    2.10 
   4  -5   9    4.52    2.66 
  -4  -5  -9    4.04    1.56 
   4   5   9    3.39    2.16 
  -4   5  -9    5.40    1.57 
   5  -5   9    2.62    2.63 
  -5  -5  -9    1.17    1.49 
  -5   5  -9    2.59    1.55 
   5   5   9    5.58    2.85 
   5  -6  -9    4.94    2.56 
   5   6  -9    2.81    2.30 
   4  -6  -9   -2.15    1.47 
   4   6  -9    0.48    1.90 
   3  -6  -9    1.13    1.42 
   3   6  -9    1.97    1.79 
  -3   6   9    1.98    0.88 
   2  -6  -9    5.99    1.40 
   2  -6  -9    9.81    2.04 
   2   6  -9    4.96    2.12 
   1  -6  -9    2.25    1.07 
   1  -6  -9    2.33    1.07 
   1   6  -9    0.67    1.62 
  -1   6   9    0.86    0.81 
   0  -6  -9   21.38    2.29 
   0  -6  -9   24.95    2.23 
   0   6   9   22.76    2.12 
   1  -6   9   -1.49    2.09 
   1   6   9    1.16    1.07 
  -1   6  -9    2.05    0.82 
   2  -6   9    3.76    2.27 
  -2   6  -9    0.12    0.79 
   2   6   9    1.90    1.80 
   2   6   9    0.18    0.98 
   3  -6   9    3.39    2.27 
  -3  -6  -9    1.39    1.12 
  -3   6  -9    2.20    1.08 
   3   6   9   -0.80    1.34 
   4  -6   9    1.09    2.00 
  -4  -6  -9   -0.47    1.26 
   4   6   9    1.02    1.64 
  -4   6  -9   -0.21    1.22 
  -5  -6  -9    0.64    1.41 
   5  -6   9   -2.85    1.78 
  -5   6  -9    0.99    1.55 
   5  -7  -9   15.53    3.83 
   5   7  -9   11.21    3.42 
   4  -7  -9   26.97    3.83 
   4   7  -9   29.95    4.12 
   3  -7  -9   60.54    4.60 
   3   7  -9   80.10    5.86 
   2  -7  -9   73.13    4.42 
   2  -7  -9   71.66    3.94 
  -2   7   9   73.48    3.49 
   2   7  -9   66.14    5.28 
   1  -7  -9   56.16    3.54 
   1  -7  -9   50.51    3.23 
   1   7  -9   61.29    4.93 
  -1   7   9   57.07    3.08 
   0  -7  -9   51.66    3.26 
   0  -7  -9   49.52    3.17 
   0   7   9   55.71    3.23 
   1  -7   9   67.40    6.20 
   1   7   9   68.94    3.85 
  -1   7  -9   65.85    2.95 
   2  -7   9   18.93    3.83 
   2   7   9   19.38    3.17 
   2   7   9   17.69    2.29 
  -2   7  -9   21.54    1.89 
  -3  -7  -9   10.12    1.84 
   3  -7   9   13.20    3.37 
   3   7   9   14.48    2.92 
  -3   7  -9   11.97    1.85 
   3   7   9    9.61    2.06 
   4  -7   9    3.64    2.41 
  -4  -7  -9    2.64    1.42 
  -4   7  -9    0.13    1.30 
  -5  -7  -9    2.84    1.65 
   5  -7   9    0.83    2.70 
  -5   7  -9    1.08    1.41 
   5  -8  -9   -0.95    2.12 
   5   8  -9   -1.27    1.91 
   4  -8  -9    4.40    2.29 
   4   8  -9    6.36    2.81 
   3  -8  -9    6.03    1.89 
  -3   8   9    6.06    1.24 
   3   8  -9    4.71    2.50 
   2  -8  -9    7.07    1.59 
   2  -8  -9    4.17    1.39 
  -2   8   9    4.05    1.16 
   2   8  -9    2.09    1.84 
   1  -8  -9   -0.61    0.85 
   1  -8  -9    0.97    1.05 
   1   8  -9    0.96    1.57 
  -1   8   9    1.76    0.96 
   0  -8  -9    1.34    0.89 
   0  -8  -9    0.73    0.99 
   0   8   9    0.31    0.87 
   1   8   9    2.53    1.20 
  -1   8  -9    3.68    0.88 
   2  -8   9    0.58    2.03 
   2   8   9   -0.46    1.10 
  -2   8  -9    1.67    0.91 
   3  -8   9    6.17    2.70 
  -3   8  -9    2.47    1.22 
   3   8   9    3.62    1.63 
   4  -8   9   -0.23    1.85 
  -4  -8  -9    1.61    1.35 
  -4   8  -9    3.19    1.45 
   5  -9  -9   16.00    3.81 
   5   9  -9    3.43    2.89 
   4  -9  -9   26.15    3.44 
   4   9  -9   29.06    4.13 
  -4   9   9   18.11    2.52 
   3  -9  -9   31.66    3.18 
   3   9  -9   30.68    4.04 
  -3   9   9   30.38    2.28 
   2  -9  -9   48.88    3.41 
   2  -9  -9   51.65    3.49 
   2   9  -9   41.19    4.39 
  -2   9   9   45.69    2.87 
   1  -9  -9   46.45    3.17 
   1  -9  -9   48.63    3.27 
   1   9  -9   53.19    4.72 
  -1   9   9   53.20    3.09 
   0  -9  -9   57.47    3.53 
   0  -9  -9   53.70    3.18 
   0   9   9   57.73    3.34 
  -1  -9  -9   43.74    3.31 
  -1   9  -9   41.98    2.22 
   1   9   9   40.36    3.09 
   2  -9   9   37.13    4.84 
  -2   9  -9   32.89    2.30 
   2   9   9   36.31    3.11 
   3  -9   9   10.55    3.33 
   3   9   9    6.33    1.97 
  -3   9  -9    9.01    1.66 
   4  -9   9    5.13    2.65 
  -4  -9  -9    3.48    1.57 
  -4   9  -9    3.99    1.49 
   5 -10  -9   -0.85    2.29 
   5  10  -9   -0.59    2.27 
   4 -10  -9   -0.35    1.68 
  -4  10   9   -0.03    0.92 
   4  10  -9    2.36    2.29 
   3 -10  -9    2.81    1.61 
   3 -10  -9    4.57    1.79 
   3  10  -9    5.68    2.50 
  -3  10   9    7.17    1.37 
   2 -10  -9    0.83    1.28 
   2 -10  -9   -0.34    1.03 
  -2  10   9    0.52    0.85 
   2  10  -9    1.72    1.99 
   1 -10  -9    0.16    1.10 
   1 -10  -9    1.01    1.10 
   1  10  -9    0.74    1.58 
  -1  10   9    3.18    1.13 
   0 -10  -9    0.14    1.04 
   0  10   9   -0.54    0.93 
   1 -10   9    8.91    1.55 
  -1 -10  -9    7.13    1.81 
   1  10   9    8.08    1.73 
   2 -10   9    2.97    1.40 
   2 -10   9    5.65    2.93 
  -2  10  -9    3.55    1.08 
   2  10   9    4.92    1.66 
   3 -10   9    0.94    1.34 
   3 -10   9   -3.60    1.54 
  -3  10  -9    1.64    1.03 
   3  10   9    0.91    1.45 
  -4 -10  -9    3.30    1.62 
   4 -10   9   -2.11    1.76 
   4  10   9   -0.48    1.54 
  -4  10  -9   -0.74    1.12 
   4 -11  -9   14.36    2.98 
   4  11  -9   14.27    3.39 
  -4  11   9   12.05    1.81 
   3 -11  -9   40.23    3.55 
   3 -11  -9   42.12    3.67 
   3  11  -9   42.33    4.67 
  -3  11   9   36.20    2.57 
   2 -11  -9   48.63    3.58 
   2  11  -9   38.89    4.62 
  -2  11   9   47.84    2.98 
   1 -11  -9   34.96    2.97 
  -1  11   9   37.95    2.72 
   1  11  -9   30.77    3.92 
   0 -11  -9   30.69    2.91 
   0  11   9   36.92    2.89 
  -1 -11  -9   59.73    3.94 
   1 -11   9   48.64    3.08 
   1  11   9   56.26    3.60 
   2 -11   9   20.95    4.56 
   2 -11   9   14.99    2.25 
  -2  11  -9   21.27    1.91 
   2  11   9   21.32    2.82 
   3 -11   9   16.90    3.98 
   3 -11   9   13.25    2.51 
  -3  11  -9   16.23    2.10 
   3  11   9   12.60    2.67 
  -4 -11  -9    1.28    1.35 
   4 -11   9    4.49    2.94 
   4  11   9    2.20    2.01 
  -4  11  -9    5.27    1.73 
   4  12  -9    0.90    2.17 
  -4  12   9   -0.70    0.99 
   3 -12  -9    3.38    1.70 
   3  12  -9    3.61    2.38 
  -3  12   9    3.25    1.25 
   2 -12  -9    4.96    1.71 
  -2  12   9    3.28    1.24 
   2  12  -9    6.15    2.40 
   1 -12  -9    2.46    1.42 
   1  12  -9   -0.65    1.54 
  -1  12   9    1.48    1.06 
   0 -12  -9    5.12    1.63 
   0  12   9    4.54    1.37 
   1 -12   9    1.51    1.00 
  -1 -12  -9    1.24    1.33 
   1  12   9    2.93    1.34 
  -2 -12  -9    4.35    1.61 
   2 -12   9    0.74    2.44 
   2 -12   9    4.59    1.51 
  -2  12  -9    4.41    1.21 
   2  12   9    3.27    1.62 
   3 -12   9    2.96    2.63 
   3 -12   9   -0.60    1.34 
   3  12   9    1.99    1.58 
  -3  12  -9    0.65    1.07 
   4 -12   9   -0.20    2.12 
  -4 -12  -9    0.53    1.60 
   4 -12   9    1.61    1.70 
  -4  12  -9    1.59    1.27 
   4  12   9    0.80    1.99 
  -4  13   9   15.67    2.16 
   4  13  -9   17.35    3.75 
   3 -13  -9   26.03    3.40 
   3  13  -9   34.95    4.62 
  -3  13   9   32.30    2.64 
   2 -13  -9   44.28    3.70 
   2  13  -9   30.02    4.11 
  -2  13   9   37.94    2.96 
   1 -13  -9   34.23    3.10 
  -1  13   9   23.99    2.50 
   1  13  -9   34.49    4.11 
   0 -13  -9   43.66    3.38 
   0  13   9   33.84    3.01 
   1 -13   9   28.55    2.44 
  -1 -13  -9   29.06    3.15 
   1  13   9   30.06    2.86 
   2 -13   9    9.29    1.89 
  -2 -13  -9   12.98    2.48 
   2 -13   9   14.71    4.08 
  -2  13  -9   11.95    1.71 
   2  13   9   10.62    2.29 
  -3 -13  -9    1.28    1.46 
   3 -13   9    1.66    1.55 
   3 -13   9    2.34    2.69 
  -3  13  -9    2.75    1.18 
   3  13   9    2.43    1.81 
  -4 -13  -9    1.05    1.49 
   4 -13   9    0.64    3.03 
   4 -13   9    1.72    1.72 
   4  13   9    0.22    1.79 
  -4  13  -9    1.91    1.42 
  -4  14   9    0.37    1.12 
   4  14  -9   -1.16    2.15 
   3 -14  -9   -0.05    1.58 
   3  14  -9   -0.86    1.60 
  -3  14   9    1.73    1.22 
   2 -14  -9    1.72    1.64 
  -2  14   9    1.82    1.23 
   2  14  -9    3.84    2.18 
   1 -14  -9   -0.23    1.25 
  -1  14   9    0.95    1.06 
   1  14  -9   -1.05    1.59 
   0 -14  -9   -0.06    1.17 
   0  14   9   -1.80    1.03 
  -1 -14  -9    3.07    1.56 
   1 -14   9    2.80    1.22 
   1  14   9    2.65    1.39 
   2 -14   9    2.09    2.57 
  -2 -14  -9    2.33    1.62 
   2 -14   9   -0.51    0.98 
   2  14   9   -1.33    1.21 
  -3 -14  -9    3.83    1.84 
   3 -14   9    4.03    1.68 
   3 -14   9    0.03    2.39 
   3  14   9    0.62    1.74 
  -3  14  -9   -0.55    0.96 
   4 -14   9    0.17    2.71 
   4 -14   9   -1.78    1.34 
  -4  14  -9    1.43    1.44 
   4  14   9   -1.50    1.75 
  -4  15   9   22.03    2.52 
   4  15  -9   18.55    3.87 
   3 -15  -9   21.64    3.44 
  -3  15   9   11.55    2.04 
   3  15  -9   17.78    3.92 
   2 -15  -9   24.73    3.09 
  -2  15   9   19.70    2.39 
   2  15  -9   24.22    4.28 
   1 -15  -9   26.34    2.88 
   1  15  -9   21.66    3.50 
  -1  15   9   20.91    2.39 
   0 -15  -9   21.10    2.65 
   0  15   9   25.58    2.79 
  -1 -15  -9   15.50    2.45 
   1  15   9   11.53    2.38 
   2 -15   9   36.51    5.89 
   2 -15   9   29.54    2.90 
  -2 -15  -9   27.19    3.27 
   2  15   9   33.61    3.59 
  -3 -15  -9    6.67    2.13 
   3 -15   9   11.10    2.35 
   3 -15   9    5.93    2.99 
  -3  15  -9    6.22    1.69 
   3  15   9    5.23    2.56 
   3 -16  -9    2.16    1.70 
   3  16  -9   -1.25    2.03 
  -3  16   9    4.46    1.47 
   2 -16  -9    0.55    1.67 
   2  16  -9   -1.08    1.92 
  -2  16   9    1.83    1.41 
   1 -16  -9   -0.68    1.24 
  -1  16   9    0.02    1.02 
   1  16  -9   -0.67    1.70 
   0 -16  -9    0.53    1.30 
   0  16  -9    1.71    1.75 
   0  16   9    1.96    1.34 
  -1 -16  -9   -1.91    1.23 
   1  16   9    2.86    1.76 
   2 -16   9    2.75    3.44 
   2 -16   9    1.50    1.32 
  -2 -16  -9    3.16    1.68 
   2  16   9    1.58    1.59 
   3 -16   9   -0.35    1.48 
   3 -16   9   -4.23    2.09 
  -3 -16  -9    0.66    1.87 
   3  16   9   -2.36    1.56 
  -3  16  -9    4.74    1.42 
   3 -17  -9   16.02    3.20 
  -3  17   9   24.68    2.82 
   3  17  -9   15.16    3.83 
   2 -17  -9   16.59    3.06 
  -2  17   9   19.18    2.81 
   2  17  -9   18.01    3.71 
   1 -17  -9   20.37    3.18 
  -1  17   9   19.89    2.50 
   1  17  -9   21.58    3.92 
   0 -17  -9   18.86    2.63 
   0  17   9   16.99    2.63 
   0  17  -9   23.30    3.46 
  -1 -17  -9   14.59    2.61 
   1  17   9   17.97    3.01 
   2 -17   9    8.56    3.82 
   2 -17   9    6.76    1.82 
  -2 -17  -9    2.99    1.78 
   2  17   9    4.54    2.05 
   3 -17   9    3.48    3.84 
   3 -17   9    2.62    1.83 
  -3 -17  -9    2.80    2.01 
   3  17   9    5.10    2.66 
   3 -18  -9    1.89    2.25 
   3  18  -9    1.41    2.44 
  -3  18   9    0.80    1.46 
   2 -18  -9    1.17    1.96 
   2  18  -9   -2.83    1.24 
  -2  18   9    1.01    1.34 
   1 -18  -9   -0.50    1.52 
  -1  18   9    2.39    1.56 
   1  18  -9    0.38    1.66 
   0 -18  -9    2.46    1.67 
   0  18  -9    0.49    1.55 
   0  18   9   -0.71    1.32 
  -1 -18  -9    1.45    1.70 
   1  18   9   -0.22    1.42 
  -2 -18  -9   -0.81    1.46 
   2 -18   9    0.64    1.38 
   2 -18   9   -2.92    2.75 
   2  18   9   -0.10    1.55 
   3 -18   9    0.42    1.60 
  -3 -18  -9    0.30    1.73 
   3 -18   9    2.05    3.55 
   3  18   9   -0.14    2.19 
   3 -19  -9   16.12    3.44 
   3  19  -9   16.17    3.91 
  -3  19   9   13.88    2.45 
   2 -19  -9   15.62    3.03 
   2  19  -9    8.80    2.91 
  -2  19   9    9.98    2.18 
   1 -19  -9   13.44    2.70 
   1  19  -9   12.44    3.01 
  -1  19   9   14.64    2.50 
   0 -19  -9    7.67    2.07 
   0  19   9    8.47    2.25 
  -1 -19  -9   12.04    2.55 
   1  19   9   15.84    3.05 
   2 -19   9    6.55    2.20 
  -2 -19  -9    6.89    2.25 
   2  19   9   10.58    2.67 
   2 -20  -9    0.65    1.66 
   2  20  -9   -3.60    1.47 
  -2  20   9   -0.47    1.37 
   1 -20  -9    0.11    1.79 
   1  20  -9   -1.42    1.43 
  -1  20   9    0.36    1.48 
   0 -20  -9    1.38    1.51 
   0  20  -9    1.31    1.79 
   0  20   9    2.62    1.77 
  -1 -20  -9    1.17    1.46 
   1  20   9    0.18    1.84 
  -2 -20  -9    4.04    1.94 
   2  20   9   -2.03    1.58 
   1 -21  -9    7.21    2.39 
   1  21  -9    5.57    2.55 
  -1  21   9    6.74    1.94 
   0 -21  -9    7.30    2.49 
   0  21   9    9.67    2.39 
   0  21  -9   10.75    3.12 
  -1 -21  -9    6.49    2.19 
   1  21   9    5.44    2.44 
   1 -22  -9   -0.74    1.58 
  -1  22   9    0.37    1.47 
   0 -22  -9   -0.51    1.80 
   0  22   9    0.68    1.76 
   0  22  -9    1.97    2.14 
   5   0 -10    9.59    3.31 
   4   0 -10   16.73    3.57 
   3   0 -10   19.44    3.17 
   2   0 -10   48.55    4.23 
   1   0 -10   22.96    3.08 
   0   0 -10   80.16    5.09 
   0   0  10   80.77    3.60 
  -1   0 -10   61.22    3.06 
   1   0  10   57.83    3.20 
   2   0  10   19.35    3.92 
  -2   0 -10   19.02    1.94 
  -3   0 -10    4.94    1.39 
   3   0  10    4.18    2.28 
   4   0  10    7.01    2.80 
  -4   0 -10    8.38    2.14 
   5  -1 -10   15.75    3.73 
   5   1 -10   14.67    3.61 
   4  -1 -10    6.03    2.44 
   4   1 -10   12.47    3.21 
   3  -1 -10   35.59    3.91 
   3   1 -10   34.54    3.97 
   2  -1 -10   26.50    3.24 
   2   1 -10   27.98    3.47 
   1  -1 -10   10.41    2.30 
   1  -1 -10   12.53    1.58 
  -1   1  10   12.81    1.42 
   1   1 -10   13.76    2.68 
   0  -1  10    9.85    1.31 
   0  -1 -10   11.10    2.32 
   0   1 -10    9.61    2.25 
   0   1  10   12.88    1.61 
   1   1  10   24.79    2.11 
  -1   1 -10   24.88    1.97 
   2  -1  10    0.36    1.90 
  -2  -1 -10    0.25    0.80 
  -2   1 -10    0.88    0.84 
   2   1  10    1.65    1.95 
  -3  -1 -10    0.89    1.01 
   3  -1  10    1.11    2.12 
   3   1  10    3.31    2.40 
  -3   1 -10    0.37    1.10 
  -4  -1 -10   -0.45    1.35 
   4  -1  10    0.00    1.83 
   4   1  10   -2.14    1.79 
  -4   1 -10    0.58    1.20 
   5  -2 -10    5.66    2.90 
   5   2 -10    2.71    2.41 
   4  -2 -10    7.51    2.71 
   4   2 -10    7.01    2.70 
   3  -2 -10   16.56    3.19 
   3   2 -10   13.00    3.03 
   2  -2 -10   35.78    3.52 
   2   2 -10   27.45    3.47 
   1  -2 -10  101.36    5.68 
   1  -2 -10  105.86    4.45 
   1   2 -10  101.50    6.06 
  -1   2  10  102.59    4.16 
   0  -2 -10   59.32    4.09 
   0  -2  10   57.08    2.74 
   0   2 -10   51.80    4.18 
   0   2 -10   55.59    2.59 
  -1   2 -10   67.20    3.13 
   1   2  10   57.73    3.42 
   2  -2  10   17.31    4.03 
  -2  -2 -10   24.30    2.27 
  -2   2 -10   25.41    2.19 
   2   2  10   24.90    3.84 
   2   2  10   28.51    2.47 
   3  -2  10    6.70    3.04 
  -3  -2 -10   13.74    2.16 
   3   2  10   15.88    3.39 
  -3   2 -10   14.33    2.18 
  -4  -2 -10    7.44    1.93 
   4  -2  10    7.83    2.95 
   4   2  10   10.05    3.07 
  -4   2 -10    6.93    1.91 
   5  -3 -10    8.43    3.32 
   5   3 -10    5.46    2.75 
   4  -3 -10   25.72    3.80 
   4   3 -10   36.25    4.45 
   3  -3 -10   23.09    3.23 
   3   3 -10   20.55    3.75 
   2  -3 -10    7.33    2.05 
   2   3 -10    6.33    2.32 
   1  -3 -10    8.56    2.13 
   1  -3 -10    7.93    1.47 
  -1   3  10    6.80    1.25 
   1   3 -10    6.20    2.18 
   0  -3 -10   16.41    2.28 
   0   3  10   13.89    1.89 
   0   3 -10   15.06    1.33 
  -1   3 -10    0.74    0.73 
   1   3  10    1.87    1.10 
   2  -3  10   10.56    3.51 
  -2  -3 -10    9.79    1.71 
  -2   3 -10   13.36    1.76 
   2   3  10    8.58    1.75 
   2   3  10    8.66    3.05 
  -3  -3 -10    1.40    1.11 
   3  -3  10    0.98    2.29 
   3   3  10   -0.18    1.85 
  -3   3 -10    3.67    1.32 
   4  -3  10    1.10    2.42 
  -4  -3 -10   -1.00    1.27 
   4   3  10   -0.63    2.02 
  -4   3 -10    1.05    1.32 
   5  -4 -10    2.45    2.44 
   5   4 -10    3.39    2.45 
   4  -4 -10   12.51    3.05 
   4   4 -10   13.90    3.43 
   3  -4 -10   27.28    3.39 
   3   4 -10   25.57    3.84 
   2  -4 -10   28.67    3.29 
   2   4 -10   27.45    3.69 
   1  -4 -10   46.18    3.72 
   1  -4 -10   53.97    3.16 
  -1   4  10   49.29    2.83 
   1   4 -10   50.20    4.56 
   0  -4 -10   78.58    4.68 
   0  -4 -10   78.35    3.98 
   0   4  10   74.46    3.75 
  -1   4 -10   47.06    2.55 
   1   4  10   44.10    3.05 
   2  -4  10   23.96    4.74 
   2   4  10   33.21    4.31 
   2   4  10   28.70    2.63 
  -2   4 -10   25.44    2.22 
   3  -4  10   15.07    3.69 
  -3  -4 -10    9.74    1.88 
  -3   4 -10    8.84    1.73 
   3   4  10    8.31    2.73 
  -4  -4 -10    0.35    1.40 
   4  -4  10    1.17    2.18 
   4   4  10    5.00    2.62 
  -4   4 -10    1.75    1.36 
   5  -5 -10    5.40    2.68 
   5   5 -10    8.55    3.14 
   4  -5 -10   20.95    3.70 
   4   5 -10   26.16    4.05 
   3  -5 -10   21.08    3.03 
   3   5 -10   17.77    3.59 
   2  -5 -10   33.31    3.43 
  -2   5  10   36.45    2.39 
   2   5 -10   30.56    3.87 
   1  -5 -10   34.19    3.20 
   1  -5 -10   33.32    2.54 
   1   5 -10   31.08    3.81 
   0  -5 -10   10.45    1.73 
   0  -5 -10   12.62    2.02 
   0   5  10   12.24    1.75 
   1   5  10    9.95    1.88 
  -1   5 -10    8.70    1.33 
   2  -5  10   10.52    3.29 
   2   5  10    4.86    2.31 
   2   5  10    7.46    1.83 
  -2   5 -10    7.03    1.40 
  -3  -5 -10    0.84    1.22 
   3  -5  10   -0.14    1.95 
  -3   5 -10    0.46    1.06 
   3   5  10   -0.67    1.74 
   4  -5  10    1.79    2.67 
  -4  -5 -10   -0.14    1.19 
  -4   5 -10    2.78    1.43 
   4   5  10    3.15    2.21 
   5  -6 -10    2.36    2.15 
   5   6 -10   -2.38    1.92 
   4  -6 -10   17.07    3.48 
   4   6 -10   15.99    3.65 
   3  -6 -10   19.59    3.07 
   3   6 -10   15.32    3.51 
   2  -6 -10   27.07    2.92 
   2   6 -10   26.58    3.71 
  -2   6  10   28.30    2.14 
   1  -6 -10   31.16    2.97 
   1  -6 -10   33.65    2.62 
   1   6 -10   28.05    3.65 
  -1   6  10   33.05    2.46 
   0  -6 -10   92.04    4.62 
   0  -6 -10   97.81    5.02 
   0   6  10   95.34    4.44 
   1   6  10   19.68    2.19 
  -1   6 -10   17.25    1.60 
   2  -6  10   13.32    3.69 
  -2   6 -10   11.71    1.63 
   2   6  10   14.17    2.36 
  -3  -6 -10    8.95    1.84 
   3  -6  10   11.84    3.47 
   3   6  10    7.36    2.03 
  -3   6 -10   11.28    1.88 
  -4  -6 -10    9.58    2.11 
   4  -6  10   13.81    3.67 
  -4   6 -10    9.41    2.03 
   4  -7 -10   17.85    3.33 
   4   7 -10   15.71    3.64 
   3  -7 -10   22.42    3.09 
   3   7 -10   27.22    3.95 
   2  -7 -10    9.01    1.83 
   2  -7 -10   10.35    2.17 
   2   7 -10    6.66    2.61 
   1  -7 -10    6.40    1.67 
   1  -7 -10    3.13    1.27 
  -1   7  10    7.55    1.40 
   1   7 -10    4.42    2.17 
   0  -7 -10    6.63    1.57 
   0  -7 -10    2.51    1.29 
   0   7  10    5.05    1.45 
   1   7  10    6.76    1.55 
  -1   7 -10    7.40    1.20 
   2  -7  10   -0.86    1.95 
   2   7  10    1.33    1.35 
  -2   7 -10    1.68    0.95 
  -3  -7 -10    0.72    1.24 
   3  -7  10    2.89    2.38 
   3   7  10    0.24    1.29 
  -3   7 -10   -1.27    0.93 
  -4  -7 -10    1.46    1.48 
   4  -7  10    0.19    2.39 
  -4   7 -10    2.00    1.36 
   4  -8 -10    9.15    2.67 
   4   8 -10    9.30    3.22 
   3  -8 -10   17.45    2.98 
   3   8 -10   13.76    3.46 
   2  -8 -10   24.47    2.84 
   2  -8 -10   20.21    2.43 
   2   8 -10   15.61    3.44 
  -2   8  10   22.39    2.11 
   1  -8 -10   53.49    3.68 
   1  -8 -10   64.71    3.76 
   1   8 -10   55.15    4.94 
  -1   8  10   64.73    3.42 
   0  -8 -10   36.19    2.87 
   0  -8 -10   41.15    3.15 
   0   8  10   42.47    3.01 
  -1  -8 -10   51.39    4.90 
  -1  -8 -10   53.93    3.76 
   1   8  10   51.80    3.44 
   2  -8  10   14.74    4.07 
  -2   8 -10   20.43    1.95 
   2   8  10   17.44    2.44 
   3  -8  10   14.71    3.96 
  -3   8 -10    8.69    1.68 
   3   8  10    7.91    2.21 
   4  -8  10    1.30    2.56 
  -4  -8 -10    4.35    1.92 
  -4   8 -10    2.87    1.44 
   4  -9 -10   13.13    3.04 
   4   9 -10   15.18    3.82 
   3  -9 -10   13.28    2.55 
   3   9 -10   15.90    3.74 
  -3   9  10   20.89    2.12 
   2  -9 -10   15.90    2.34 
   2  -9 -10   17.75    2.44 
   2   9 -10   10.62    3.08 
  -2   9  10   14.88    1.93 
   1  -9 -10   11.82    2.09 
   1  -9 -10   11.26    1.94 
   1   9 -10   12.77    3.16 
  -1   9  10   13.23    1.89 
   0  -9 -10    5.37    1.61 
   0   9  10   10.03    1.89 
  -1  -9 -10   10.45    2.17 
   1   9  10    4.90    1.51 
   2  -9  10    0.64    2.47 
   2   9  10    0.21    1.27 
  -2   9 -10    2.68    1.06 
   3  -9  10    3.25    2.65 
  -3   9 -10    2.43    1.12 
   3   9  10    1.23    1.61 
  -4  -9 -10   -0.03    1.36 
   4  -9  10    1.08    2.80 
  -4   9 -10    0.16    1.26 
   4 -10 -10    4.40    2.38 
   4  10 -10    6.35    2.98 
   3 -10 -10    7.82    2.37 
   3  10 -10   10.34    3.12 
  -3  10  10   13.70    1.94 
   2 -10 -10   27.04    2.86 
   2 -10 -10   22.88    2.93 
  -2  10  10   29.24    2.50 
   2  10 -10   20.32    3.89 
   1 -10 -10   36.83    2.97 
   1  10 -10   40.78    4.44 
  -1  10  10   37.04    2.83 
   0 -10 -10   25.26    2.55 
   0  10  10   24.44    2.54 
  -1 -10 -10   32.49    3.05 
   1  10  10   30.99    2.80 
   2 -10  10   12.77    4.40 
   2  10  10    9.64    2.20 
  -2  10 -10   12.40    1.74 
   3 -10  10    1.87    2.71 
  -3  10 -10    4.87    1.40 
   3  10  10    1.89    1.62 
  -4 -10 -10    1.05    1.52 
   4 -10  10    1.16    2.52 
  -4  10 -10    4.77    1.76 
   4 -11 -10    6.52    2.84 
   4  11 -10    6.82    3.13 
   3  11 -10   26.47    4.24 
  -3  11  10   23.03    2.35 
   2 -11 -10   16.57    2.60 
   2  11 -10   11.81    3.20 
  -2  11  10   18.43    2.23 
   1 -11 -10    4.22    1.52 
   1  11 -10    3.95    2.30 
  -1  11  10    5.88    1.42 
   0 -11 -10   13.78    2.19 
   0  11  10   13.34    2.21 
  -1 -11 -10    6.22    1.86 
   1  11  10    7.48    1.83 
   2 -11  10    2.89    2.80 
  -2 -11 -10   -0.24    1.23 
   2  11  10   -1.32    1.22 
  -2  11 -10   -1.64    1.07 
   3 -11  10   -1.80    2.32 
   3  11  10    0.75    1.52 
  -3  11 -10   -1.32    0.95 
   4 -11  10   -1.85    2.22 
  -4 -11 -10   -0.29    1.25 
  -4  11 -10   -1.31    1.10 
   4  11  10    0.24    1.73 
   4  12 -10   10.69    3.38 
   3  12 -10    7.61    2.94 
  -3  12  10    8.77    1.82 
   2 -12 -10   17.25    2.72 
   2  12 -10   11.18    3.31 
  -2  12  10   15.46    2.22 
   1 -12 -10   20.42    2.51 
   1  12 -10   21.79    3.94 
  -1  12  10   21.79    2.49 
   0 -12 -10   45.97    3.57 
   0  12  10   42.05    3.26 
  -1 -12 -10   20.60    2.70 
   1  12  10   22.75    2.77 
   2 -12  10   16.19    4.44 
  -2 -12 -10   13.14    2.52 
   2  12  10   10.71    2.28 
   3 -12  10    3.16    2.88 
  -3  12 -10    7.06    1.67 
   3  12  10    1.37    1.60 
   4  12  10    8.13    2.63 
  -4  13  10    5.80    1.52 
   4  13 -10   -0.39    2.15 
   3  13 -10   18.44    4.00 
  -3  13  10   13.35    2.15 
   2 -13 -10    5.04    1.89 
   2  13 -10    6.28    2.71 
  -2  13  10    3.50    1.46 
   1 -13 -10    3.87    1.69 
   1  13 -10    6.35    2.62 
  -1  13  10    3.13    1.51 
   0 -13 -10    3.32    1.59 
   0  13 -10    5.62    2.17 
   0  13  10    4.10    1.50 
  -1 -13 -10    2.06    1.47 
   1  13  10    4.72    1.79 
  -2 -13 -10    1.11    1.63 
   2 -13  10    1.50    1.27 
   2 -13  10    2.97    3.13 
   2  13  10    1.68    1.53 
   3 -13  10   -4.87    1.96 
  -3 -13 -10    1.20    1.76 
   3 -13  10    1.46    1.55 
  -3  13 -10    2.17    1.29 
   3  13  10   -0.83    1.57 
   3  14 -10    3.67    2.84 
  -3  14  10    6.37    1.72 
   2 -14 -10   11.61    2.43 
  -2  14  10   13.17    2.24 
   2  14 -10   17.46    4.12 
   1 -14 -10   16.19    2.59 
   1  14 -10   14.66    3.49 
  -1  14  10   16.72    2.29 
   0 -14 -10   26.37    2.88 
   0  14 -10   34.44    3.93 
   0  14  10   26.45    2.78 
  -1 -14 -10   26.65    3.18 
   1  14  10   18.26    2.55 
   2 -14  10    8.27    1.96 
  -2 -14 -10    7.09    2.19 
   2 -14  10    9.49    4.00 
   2  14  10    8.50    2.28 
  -3 -14 -10    4.18    2.11 
   3 -14  10    4.22    1.82 
   3 -14  10    3.67    3.69 
  -3  14 -10    4.43    2.16 
   3  14  10    4.07    2.05 
   3 -15 -10    2.01    1.99 
  -3  15  10    2.47    1.54 
   3  15 -10    7.89    3.27 
   2 -15 -10    9.51    2.34 
   2  15 -10   12.83    3.24 
  -2  15  10   10.86    2.20 
   1 -15 -10   11.81    2.35 
   1  15 -10    2.69    2.24 
  -1  15  10    9.73    2.06 
   0 -15 -10    5.96    2.00 
   0  15 -10   11.14    2.90 
   0  15  10    5.03    1.68 
  -1 -15 -10    4.35    1.90 
   1  15  10    2.23    1.65 
   2 -15  10    3.03    1.58 
   2 -15  10    3.14    3.32 
  -2 -15 -10    4.21    1.94 
   2  15  10   -0.05    1.74 
   3 -15  10    0.56    3.43 
   3 -15  10    1.49    1.64 
  -3 -15 -10   -1.40    1.59 
   3  15  10    0.45    1.84 
   3 -16 -10    2.05    2.15 
   3  16 -10    7.96    3.13 
  -3  16  10    4.62    1.60 
   2 -16 -10    8.01    2.44 
  -2  16  10    7.41    1.98 
   2  16 -10    6.84    2.89 
   1 -16 -10    9.68    2.35 
  -1  16  10   13.69    2.32 
   1  16 -10   15.15    3.37 
   0 -16 -10   16.60    2.55 
   0  16  10   15.16    2.60 
   0  16 -10   18.47    3.54 
  -1 -16 -10    9.46    2.44 
   1  16  10    8.57    2.24 
   2 -16  10   13.13    4.45 
  -2 -16 -10   10.80    2.74 
   2 -16  10    5.25    1.82 
   2  16  10    2.74    1.83 
  -3 -16 -10    1.97    1.87 
   3 -16  10    1.03    1.54 
   3 -16  10    5.94    4.35 
   3  16  10    0.36    1.89 
   3 -17 -10   13.44    3.15 
   3  17 -10    7.81    3.05 
  -3  17  10   11.99    2.44 
   2 -17 -10    3.82    2.16 
   2  17 -10    6.55    2.87 
  -2  17  10    2.10    1.61 
   1 -17 -10    2.30    1.81 
   1  17 -10    3.51    2.42 
  -1  17  10    1.42    1.41 
   0 -17 -10    1.28    1.53 
   0  17 -10    5.84    2.42 
   0  17  10    2.87    1.62 
  -1 -17 -10    1.64    1.75 
   1  17  10    1.50    1.63 
  -2 -17 -10   -0.77    1.71 
   2  17  10    2.81    1.91 
   2 -18 -10    6.31    2.32 
   2  18 -10    4.68    2.82 
  -2  18  10    2.68    1.87 
   1 -18 -10   12.25    2.76 
   1  18 -10   10.12    3.00 
  -1  18  10   10.41    2.20 
   0 -18 -10   19.11    2.88 
   0  18  10   18.91    3.05 
   0  18 -10   15.39    3.32 
  -1 -18 -10    9.62    2.50 
   1  18  10    9.04    2.43 
  -2 -18 -10    4.29    2.01 
   2  18  10    6.06    2.28 
   2 -19 -10    4.19    2.22 
   2  19 -10   -0.28    1.94 
  -2  19  10    5.64    2.13 
   1 -19 -10    2.32    1.81 
  -1  19  10    2.73    1.86 
   1  19 -10    4.79    2.41 
   0 -19 -10   -0.15    1.55 
   0  19  10    1.28    1.67 
   0  19 -10    1.22    2.23 
  -1 -19 -10    0.95    1.67 
   1  19  10    1.04    1.86 
   1 -20 -10    4.56    2.30 
   1  20 -10    3.55    2.29 
  -1  20  10    5.57    2.11 
   0 -20 -10   10.85    2.68 
   0  20 -10   11.29    3.23 
   0  20  10    9.14    2.48 
  -1 -20 -10    6.34    2.20 
   1  20  10   11.98    2.90 
   4   0 -11    7.58    2.91 
   3   0 -11   25.14    3.73 
   2   0 -11   40.61    4.17 
   1   0 -11   37.58    3.75 
   0   0 -11   45.01    3.97 
   0   0  11   35.51    2.41 
   1   0  11   23.19    2.18 
  -1   0 -11   22.11    2.03 
  -2   0 -11    3.73    1.26 
   2   0  11    6.53    2.81 
  -3   0 -11    0.94    1.15 
   3   0  11    1.32    2.33 
   4   0  11    7.21    3.20 
  -4   0 -11   10.51    2.37 
   4  -1 -11   -2.94    1.73 
   4   1 -11    0.11    2.01 
   3  -1 -11   -1.34    1.59 
   3   1 -11    1.41    1.83 
   2  -1 -11    6.16    2.30 
   2   1 -11   10.28    2.73 
   1  -1 -11   25.93    3.35 
   1   1 -11   19.28    2.99 
   0  -1 -11   10.15    2.42 
   0   1 -11   10.61    1.54 
   0   1  11    8.93    1.49 
   0   1 -11    7.97    2.13 
  -1  -1 -11    6.06    1.26 
  -1   1 -11    6.71    1.29 
   1   1  11    4.66    1.29 
   2  -1  11    5.47    2.88 
  -2  -1 -11    8.66    1.66 
   2   1  11    6.01    2.77 
  -2   1 -11    5.55    1.36 
   3  -1  11    6.41    3.03 
  -3  -1 -11    5.21    1.59 
  -3   1 -11   11.70    2.09 
   3   1  11    7.18    3.36 
   4  -1  11   -0.22    2.37 
  -4  -1 -11    1.88    1.68 
  -4   1 -11   -0.30    1.34 
   4   1  11    2.59    2.75 
   4  -2 -11   18.15    3.77 
   4   2 -11   19.65    4.09 
   3  -2 -11   19.09    3.57 
   3   2 -11   22.65    4.13 
   2  -2 -11   26.49    3.45 
   2   2 -11   35.04    4.02 
   1  -2 -11   40.18    3.73 
   1   2 -11   39.82    3.95 
   0  -2 -11   23.75    2.89 
   0   2 -11   22.02    3.25 
   0   2  11   23.11    2.29 
   1   2  11   32.58    2.60 
  -1   2 -11   32.21    2.25 
   2  -2  11    9.56    3.87 
  -2  -2 -11   14.72    2.05 
  -2   2 -11   10.96    1.74 
   2   2  11   10.53    3.75 
   3  -2  11    5.48    3.05 
  -3  -2 -11    2.91    1.49 
  -3   2 -11    3.68    1.50 
   3   2  11    5.53    2.76 
   4  -2  11   -0.87    2.42 
  -4  -2 -11   -0.89    1.45 
  -4   2 -11   -1.57    1.35 
   4   2  11    0.22    2.42 
   4  -3 -11   -0.72    2.04 
   4   3 -11   -0.46    2.11 
   3  -3 -11    1.34    1.68 
   3   3 -11   -1.37    1.99 
   2  -3 -11   16.29    2.93 
   2   3 -11   17.75    3.53 
   1  -3 -11    3.81    1.74 
  -1   3  11    5.39    1.91 
   1   3 -11    4.93    2.09 
   0  -3 -11    8.16    1.65 
   0  -3 -11    7.83    2.13 
   0   3 -11    8.09    2.35 
   1   3  11    7.38    1.68 
  -1   3 -11    9.74    1.41 
   2  -3  11    7.10    3.12 
  -2  -3 -11    6.07    1.58 
   2   3  11    2.54    1.33 
  -2   3 -11    5.81    1.36 
   2   3  11    1.86    2.08 
   3  -3  11    2.14    2.41 
  -3  -3 -11    1.77    1.30 
   3   3  11    4.02    2.62 
  -3   3 -11   -0.22    1.10 
  -4  -3 -11    3.25    1.79 
   4  -3  11    4.48    2.96 
  -4   3 -11    5.31    1.75 
   4   3  11    1.73    2.45 
   4  -4 -11   20.12    4.00 
   4   4 -11   11.99    3.35 
   3  -4 -11   27.28    3.59 
   3   4 -11   17.58    3.88 
   2  -4 -11   15.11    3.11 
   2   4 -11   14.66    3.38 
   1  -4 -11   46.31    3.12 
   1  -4 -11   46.25    3.97 
   1   4 -11   47.60    4.44 
  -1   4  11   44.97    2.81 
   0  -4 -11   43.96    3.62 
   0  -4 -11   43.04    3.04 
   0   4 -11   39.04    3.90 
   0   4  11   44.19    2.90 
   1   4  11    5.49    1.48 
  -1   4 -11    4.99    1.16 
  -2  -4 -11    2.70    1.17 
   2  -4  11    3.13    2.83 
  -2   4 -11    2.20    1.11 
   2   4  11    5.37    1.73 
   3  -4  11    5.11    2.82 
  -3  -4 -11    0.79    1.22 
   3   4  11    2.09    2.40 
  -3   4 -11    2.20    1.41 
   4  -4  11   -0.90    2.20 
  -4  -4 -11    0.29    1.27 
  -4   4 -11    1.82    1.60 
   4   4  11    2.14    2.43 
   4  -5 -11    1.38    2.17 
   4   5 -11    2.18    2.39 
   3  -5 -11    0.90    1.82 
   3   5 -11   -1.34    1.62 
   2  -5 -11    1.87    1.81 
   2   5 -11    0.77    1.78 
   1  -5 -11   14.06    1.93 
   1  -5 -11   16.83    2.83 
   1   5 -11   13.17    3.04 
   0  -5 -11   13.94    2.07 
   0  -5 -11   15.73    2.61 
   0   5 -11   12.38    2.63 
   0   5  11   16.46    2.01 
   1   5  11    7.30    1.69 
   2  -5  11    5.77    3.12 
   2   5  11    3.53    1.48 
  -2   5 -11    4.65    1.35 
  -3  -5 -11    9.79    2.03 
   3  -5  11   11.27    3.85 
   3   5  11   12.72    3.48 
  -3   5 -11   13.27    2.10 
  -4  -5 -11    3.96    1.78 
   4  -5  11   -0.29    2.65 
  -4   5 -11    3.23    1.66 
   4  -6 -11   19.77    3.76 
   4   6 -11   23.72    4.66 
   3  -6 -11   17.03    3.08 
   3   6 -11   21.44    4.19 
   2  -6 -11   17.43    2.84 
   2   6 -11   22.32    4.12 
   1  -6 -11   19.64    2.21 
   1  -6 -11   16.78    2.55 
   1   6 -11   20.22    3.63 
   0  -6 -11   43.40    3.48 
   0  -6 -11   44.11    3.13 
   0   6 -11   43.74    4.21 
   0   6  11   48.11    3.13 
   1   6  11   14.79    2.10 
   2  -6  11   12.54    3.85 
   2   6  11    6.80    1.83 
  -2   6 -11    3.54    1.20 
  -3  -6 -11    2.20    1.52 
   3  -6  11    4.91    3.03 
   3   6  11    2.05    1.55 
  -3   6 -11    3.79    1.36 
   4  -6  11    0.54    2.75 
  -4  -6 -11    2.35    1.73 
  -4   6 -11    0.27    1.38 
   4  -7 -11   -3.62    1.43 
   4   7 -11    1.17    2.27 
   3  -7 -11    3.44    1.93 
   3   7 -11   -0.63    1.95 
   2  -7 -11    7.41    2.11 
   2   7 -11    3.74    2.25 
   1  -7 -11    4.26    1.58 
   1  -7 -11    8.09    1.72 
  -1   7  11    3.74    1.28 
   1   7 -11    4.34    2.11 
   0  -7 -11   14.73    2.21 
   0  -7 -11   14.49    2.17 
   0   7 -11   10.73    2.66 
   0   7  11   10.75    1.84 
  -1  -7 -11    2.98    1.39 
   1   7  11    3.29    1.38 
   2  -7  11    3.31    2.57 
   2   7  11    4.35    1.71 
  -2   7 -11    3.18    1.17 
  -3  -7 -11    3.32    1.47 
   3  -7  11    0.40    2.85 
  -3   7 -11    1.01    1.11 
   3   7  11    5.15    2.11 
   4  -7  11    1.06    2.63 
  -4  -7 -11    2.28    1.79 
  -4   7 -11    3.82    1.66 
   4  -8 -11   11.59    3.11 
   4   8 -11   13.82    3.98 
   3  -8 -11   12.49    2.85 
   3   8 -11    5.88    2.83 
   2  -8 -11   23.47    2.97 
  -2   8  11   20.73    3.61 
   2   8 -11   21.65    4.09 
   1  -8 -11   41.85    3.20 
   1  -8 -11   35.35    3.24 
   1   8 -11   43.12    4.50 
  -1   8  11   44.58    3.02 
   0  -8 -11   15.41    2.28 
   0   8  11   15.02    2.11 
   0   8 -11   13.47    2.99 
  -1  -8 -11   19.91    2.68 
   1   8  11   16.53    2.42 
   2  -8  11    1.33    2.90 
  -2   8 -11    4.58    1.27 
   2   8  11    3.08    1.59 
  -3  -8 -11    1.29    1.32 
   3  -8  11   -1.34    2.28 
   3   8  11    1.71    1.75 
  -3   8 -11   -0.57    0.91 
   4  -8  11   -0.27    2.58 
  -4  -8 -11    1.95    1.71 
  -4   8 -11    1.55    1.48 
   4  -9 -11   -1.75    1.48 
   4   9 -11    1.04    2.45 
   3  -9 -11   -0.02    1.50 
   3   9 -11    1.82    2.44 
   2  -9 -11    4.17    1.76 
   2   9 -11    0.67    1.99 
  -2   9  11    3.60    1.33 
   1  -9 -11   14.43    2.21 
   1   9 -11   12.38    3.03 
  -1   9  11   11.10    1.95 
   0  -9 -11    2.54    1.40 
   0   9  11    5.00    1.56 
   0   9 -11    1.93    1.69 
  -1  -9 -11    6.80    1.81 
   1   9  11    4.00    1.67 
   2  -9  11    6.45    3.36 
   2   9  11    6.18    1.83 
   3  -9  11    8.31    3.61 
  -3   9 -11    4.26    1.44 
   3   9  11    5.21    2.11 
   4 -10 -11    6.77    2.90 
   4  10 -11   10.38    4.04 
   3  10 -11   19.58    4.30 
   2  10 -11    9.85    3.27 
  -2  10  11   17.45    2.14 
   1 -10 -11   30.14    2.94 
   1  10 -11   33.44    4.18 
  -1  10  11   26.30    2.65 
   0 -10 -11   14.96    2.19 
   0  10 -11   15.54    3.17 
   0  10  11   16.55    2.19 
  -1 -10 -11   10.55    2.18 
   1  10  11   14.18    2.45 
   2 -10  11    2.27    2.70 
   2  10  11   -1.56    1.17 
   3 -10  11    1.89    3.04 
   3  10  11    1.77    1.74 
  -3  10 -11    1.10    1.16 
   4  11 -11   -2.45    2.09 
  -3  11  11    0.05    1.07 
   3  11 -11   -3.58    1.74 
   2 -11 -11    2.59    1.72 
   2  11 -11   -1.32    1.87 
  -2  11  11    1.94    1.24 
   1 -11 -11   14.43    2.22 
  -1  11  11   15.48    2.27 
   1  11 -11   12.94    3.18 
   0 -11 -11    3.99    1.58 
   0  11 -11    4.26    2.08 
   0  11  11    6.68    1.84 
  -1 -11 -11    3.19    1.76 
   1  11  11    5.96    1.75 
  -2 -11 -11    2.66    1.78 
   2 -11  11   -0.24    2.70 
   2  11  11    3.34    1.88 
   3 -11  11   -2.88    3.06 
  -3  11 -11    1.20    1.28 
   3  11  11    2.42    2.07 
   3  12 -11    8.14    3.39 
  -3  12  11   11.91    2.09 
   2 -12 -11   22.25    3.06 
  -2  12  11   20.32    2.42 
   2  12 -11   11.23    3.24 
   1 -12 -11   15.96    2.56 
   1  12 -11   13.40    3.42 
  -1  12  11   11.09    2.05 
   0 -12 -11   24.23    2.88 
   0  12 -11   24.66    3.60 
   0  12  11   25.75    2.90 
  -1 -12 -11    7.99    2.24 
   1  12  11   11.02    2.19 
  -2 -12 -11    2.47    1.75 
   2 -12  11    1.91    3.01 
   2  12  11    2.10    1.62 
   3 -12  11   -2.12    2.57 
   3  12  11    1.82    1.82 
   3  13 -11   -4.70    1.52 
  -3  13  11    1.15    1.38 
   2 -13 -11    5.71    2.05 
   2  13 -11    6.29    3.02 
  -2  13  11    4.60    1.52 
   1 -13 -11    0.83    1.54 
  -1  13  11    1.27    1.25 
   1  13 -11   -0.02    1.75 
   0 -13 -11    4.92    1.72 
   0  13 -11    5.62    2.31 
   0  13  11    1.53    1.44 
  -1 -13 -11    4.48    1.83 
   1  13  11    1.22    1.42 
  -2 -13 -11    2.32    1.71 
   2  13  11    1.43    1.64 
  -3 -13 -11    1.65    1.88 
   3 -13  11    3.47    3.43 
   3  13  11    5.46    2.24 
   3  14 -11   10.57    3.60 
  -3  14  11   13.50    2.31 
   2 -14 -11   14.44    2.79 
   2  14 -11   12.46    3.73 
  -2  14  11   13.99    2.30 
   1 -14 -11   12.26    2.44 
   1  14 -11   13.93    3.53 
  -1  14  11   13.80    2.36 
   0 -14 -11   10.04    2.34 
   0  14  11   16.07    2.62 
   0  14 -11   11.22    3.04 
  -1 -14 -11    5.74    1.99 
   1  14  11    6.40    2.04 
  -2 -14 -11    3.03    2.01 
   2  14  11    4.99    2.12 
  -3 -14 -11   -0.08    1.67 
   3  14  11    2.00    1.84 
  -3  15  11    0.10    1.32 
   3  15 -11    0.53    2.31 
   2 -15 -11    5.54    2.04 
   2  15 -11   -1.80    2.21 
  -2  15  11   -0.28    1.13 
   1 -15 -11    0.36    1.23 
  -1  15  11    1.90    1.34 
   1  15 -11    1.47    1.93 
   0 -15 -11    4.48    1.72 
   0  15 -11    2.83    2.11 
   0  15  11    9.37    2.36 
  -1 -15 -11    3.68    2.04 
   1  15  11    3.17    1.70 
  -2 -15 -11    1.95    1.90 
   2  15  11    3.22    1.86 
   2 -16 -11    6.85    2.41 
   2  16 -11    1.81    2.75 
  -2  16  11    8.66    1.97 
   1 -16 -11   14.39    2.78 
  -1  16  11   10.71    2.31 
   1  16 -11   10.73    3.26 
   0 -16 -11   13.72    2.58 
   0  16  11    9.69    2.40 
   0  16 -11   16.54    3.48 
  -1 -16 -11    4.81    2.07 
   1  16  11    6.75    2.08 
  -2 -16 -11    3.04    2.11 
   2  16  11    3.57    2.16 
   2 -17 -11    2.44    2.22 
  -2  17  11    0.78    1.38 
   2  17 -11   -1.10    2.30 
   1 -17 -11    6.66    2.20 
  -1  17  11    2.87    1.74 
   1  17 -11    3.34    2.23 
   0 -17 -11    2.25    1.56 
   0  17 -11    3.58    2.26 
   0  17  11    2.11    1.67 
  -1 -17 -11    1.81    1.61 
   1  17  11    0.36    1.57 
   1 -18 -11   12.73    2.63 
  -1  18  11   11.48    2.37 
   1  18 -11   11.59    3.45 
   0 -18 -11    8.18    2.21 
   0  18  11    9.57    2.45 
   0  18 -11    8.63    3.01 
  -1 -18 -11    1.97    1.72 
   1  18  11    4.44    2.00 
   0 -19 -11    0.46    1.59 
   0  19  11    4.11    2.00 
   0  19 -11    2.86    2.36 
   4   0 -12    4.82    2.87 
   3   0 -12    1.59    2.34 
   2   0 -12    2.21    2.18 
   1   0 -12    3.55    1.93 
   0   0 -12    0.17    1.32 
  -1   0 -12    0.71    0.93 
  -2   0 -12    0.80    1.05 
  -3   0 -12   -1.33    1.15 
   3   0  12    3.81    2.91 
   4  -1 -12    4.97    2.84 
   4   1 -12    2.55    2.69 
   3  -1 -12   12.41    3.18 
   3   1 -12    7.32    3.05 
   2  -1 -12   18.64    3.50 
   2   1 -12   17.49    3.58 
   1  -1 -12   23.06    3.46 
   1   1 -12   33.31    3.74 
   0  -1 -12   10.04    2.36 
   0   1 -12    9.33    2.38 
  -1  -1 -12    9.99    1.64 
  -1   1 -12   11.82    1.67 
   1   1  12   10.77    1.82 
  -2  -1 -12    7.23    1.65 
  -2   1 -12    6.65    1.52 
  -3  -1 -12    8.96    1.93 
   3  -1  12   12.11    4.09 
   3   1  12   11.99    3.89 
  -3   1 -12    8.52    2.06 
   4  -2 -12    0.95    2.01 
   4   2 -12    3.38    2.67 
   3  -2 -12   -0.45    1.79 
   3   2 -12   -0.25    2.12 
   2  -2 -12    7.28    2.59 
   2   2 -12    7.19    2.62 
   1  -2 -12   11.78    2.62 
   1   2 -12    6.12    2.25 
   0  -2 -12    8.83    2.31 
   0  -2 -12    4.97    1.45 
   0   2  12    7.23    1.72 
   0   2 -12    4.85    1.94 
  -1   2 -12    0.22    0.91 
   1   2  12    0.19    1.00 
  -2  -2 -12    0.78    1.09 
  -2   2 -12    1.33    1.13 
  -3  -2 -12    3.03    1.65 
   3  -2  12    4.41    3.28 
  -3   2 -12    3.19    1.61 
   3   2  12    3.68    2.87 
   4  -3 -12    8.57    3.19 
   4   3 -12    2.32    2.95 
   3  -3 -12    8.62    2.98 
   3   3 -12   17.60    3.93 
   2  -3 -12   30.36    3.60 
   2   3 -12   18.46    3.74 
   1  -3 -12   13.57    2.76 
   1   3 -12   23.74    3.37 
   0  -3 -12   15.40    2.89 
   0  -3 -12   13.35    1.98 
   0   3 -12   14.78    2.95 
   1   3  12    8.54    1.76 
  -2  -3 -12    6.60    1.61 
  -2   3 -12    6.34    1.55 
   2   3  12    6.70    1.82 
   3  -3  12    8.71    3.84 
  -3  -3 -12    1.73    1.51 
   3   3  12    2.00    2.79 
  -3   3 -12    2.82    1.62 
   4  -4 -12    1.17    2.59 
   4   4 -12    2.15    2.55 
   3  -4 -12    4.94    2.45 
   3   4 -12    3.00    2.86 
   2  -4 -12    3.53    2.18 
   2   4 -12    0.01    1.79 
   1  -4 -12    1.71    1.56 
   1   4 -12    7.61    2.44 
   0  -4 -12    1.02    1.05 
   0  -4 -12    0.23    1.30 
   0   4 -12    1.03    1.61 
   0   4  12   -1.13    1.16 
   1   4  12    0.09    1.12 
  -2  -4 -12    0.23    1.20 
  -2   4 -12   -0.17    0.87 
   2   4  12   -2.02    0.95 
  -3  -4 -12   -0.19    1.38 
   3  -4  12    0.38    2.84 
   3   4  12    3.46    2.61 
  -3   4 -12    0.94    1.25 
   4  -5 -12    7.20    3.19 
   4   5 -12    6.25    3.46 
   3  -5 -12   10.78    2.80 
   3   5 -12    4.35    2.63 
   2  -5 -12   23.73    3.26 
   2   5 -12   13.97    3.70 
   1  -5 -12   18.64    2.93 
   1   5 -12   11.49    2.91 
   0  -5 -12   20.95    2.34 
   0  -5 -12   20.32    2.60 
   0   5  12   18.35    2.22 
   0   5 -12   21.47    3.25 
  -1  -5 -12    1.76    1.43 
   1   5  12    9.09    1.92 
  -2  -5 -12   10.63    2.00 
   2   5  12    6.25    1.72 
  -2   5 -12    6.88    1.55 
  -3  -5 -12    8.50    2.01 
   3  -5  12    5.11    3.47 
  -3   5 -12   10.13    1.94 
   4  -6 -12    4.62    2.71 
   4   6 -12    5.32    3.31 
   3  -6 -12    2.65    2.05 
   3   6 -12    0.88    2.12 
   2  -6 -12    1.96    1.86 
   2   6 -12   -0.59    1.98 
   1  -6 -12    3.58    1.66 
   1   6 -12    2.62    2.10 
   0  -6 -12    3.50    1.67 
   0  -6 -12    1.65    1.35 
   0   6 -12    1.26    1.75 
   0   6  12    0.86    1.07 
  -1  -6 -12   -0.32    1.05 
   1   6  12   -1.52    1.06 
   2   6  12   -0.53    1.18 
   3  -6  12    3.69    3.68 
  -3  -6 -12   -1.81    1.23 
  -3   6 -12   -1.35    1.08 
   4  -7 -12    0.80    2.00 
   4   7 -12    2.87    3.05 
   3  -7 -12   10.80    2.95 
   3   7 -12    8.24    3.44 
   2  -7 -12   14.86    2.91 
   2   7 -12   15.18    3.72 
   1  -7 -12   14.52    2.65 
   1   7 -12   17.87    3.63 
  -1   7  12   17.22    2.15 
   0  -7 -12   13.91    2.32 
   0  -7 -12   18.64    2.53 
   0   7  12   13.91    2.16 
   0   7 -12   14.49    3.09 
  -1  -7 -12    2.25    1.39 
   1   7  12    5.46    1.79 
   2   7  12    6.09    1.97 
   3  -7  12    2.38    3.33 
  -3  -7 -12    1.89    1.48 
   3   7  12    1.92    1.86 
  -3   7 -12    2.97    1.49 
   3  -8 -12   -1.55    1.80 
   3   8 -12    3.81    2.60 
   2  -8 -12    7.31    2.16 
   2   8 -12    7.89    3.03 
   1  -8 -12    6.68    1.69 
  -1   8  12    5.98    1.61 
   1   8 -12    5.57    2.52 
   0  -8 -12    0.98    1.25 
   0   8  12    0.65    1.16 
   0   8 -12   -0.76    1.35 
  -1  -8 -12   -0.71    1.27 
   1   8  12    1.71    1.42 
   2   8  12    0.88    1.44 
  -3  -8 -12    1.77    1.53 
   3  -8  12   -2.42    2.67 
   3   8  12    2.28    1.90 
  -3   8 -12    2.91    1.46 
   3   9 -12    2.55    2.77 
   2   9 -12   11.03    3.41 
   1  -9 -12   17.12    2.43 
   1   9 -12   17.49    3.47 
  -1   9  12   12.21    2.04 
   0  -9 -12    6.13    1.79 
   0   9  12   11.44    2.08 
   0   9 -12    8.86    2.66 
  -1  -9 -12    7.56    2.14 
   1   9  12    9.17    2.00 
   2   9  12    3.16    1.75 
  -3  -9 -12    6.26    1.89 
   3  -9  12    6.41    3.67 
   3   9  12    5.76    2.29 
   3  10 -12    0.71    2.45 
  -2  10  12    2.37    1.26 
   2  10 -12    0.99    2.15 
   1 -10 -12    0.74    1.26 
   1  10 -12    2.78    2.06 
  -1  10  12    0.87    1.20 
   0 -10 -12    1.95    1.25 
   0  10 -12    0.13    1.59 
   0  10  12   -0.04    1.21 
  -1 -10 -12   -0.51    1.38 
   1  10  12    0.24    1.33 
  -2 -10 -12    1.15    1.47 
   2  10  12    0.90    1.69 
   3 -10  12    1.41    3.14 
   3  10  12    1.70    1.70 
   3  11 -12    5.99    3.39 
  -2  11  12    6.99    1.72 
   2  11 -12   11.71    3.52 
   1 -11 -12   19.50    2.70 
  -1  11  12   21.78    2.60 
   1  11 -12   23.49    4.33 
   0 -11 -12    8.74    2.03 
   0  11 -12    9.53    2.72 
   0  11  12    4.58    1.64 
  -1 -11 -12   10.40    2.33 
   1  11  12    2.22    1.68 
  -2 -11 -12    5.41    2.12 
   2  11  12    8.31    2.23 
   3  11  12    3.96    2.35 
   3  12 -12    2.64    2.97 
  -2  12  12    2.84    1.52 
   2  12 -12    3.71    2.59 
   1 -12 -12    3.20    1.66 
   1  12 -12    1.58    2.21 
  -1  12  12    1.97    1.38 
   0 -12 -12    3.96    1.59 
   0  12 -12    3.66    2.15 
   0  12  12    2.24    1.49 
  -1 -12 -12    1.43    1.66 
   1  12  12    1.98    1.67 
  -2 -12 -12    0.62    1.70 
   2  12  12   -1.17    1.49 
   2  13 -12   11.40    3.71 
  -2  13  12   17.12    2.56 
   1 -13 -12    4.68    1.71 
  -1  13  12    6.77    1.96 
   1  13 -12    7.28    2.81 
   0 -13 -12    7.86    2.18 
   0  13  12   15.27    2.55 
   0  13 -12   19.14    3.93 
  -1 -13 -12    5.56    1.99 
   1  13  12    3.36    1.85 
  -2 -13 -12    6.58    2.21 
   2  13  12   -0.32    1.87 
  -2  14  12    0.10    1.33 
   2  14 -12    0.39    2.20 
   1 -14 -12    2.80    1.76 
   1  14 -12    2.39    2.40 
  -1  14  12   -2.63    1.17 
   0 -14 -12    2.76    1.67 
   0  14  12    1.38    1.65 
   0  14 -12    1.04    1.78 
  -1 -14 -12    2.00    1.55 
   1  14  12   -1.25    1.32 
  -2 -14 -12   -2.09    1.63 
   2  14  12    0.42    1.68 
  -2  15  12    6.66    2.11 
   2  15 -12    9.19    3.75 
   1 -15 -12    6.52    2.16 
  -1  15  12    7.48    2.17 
   1  15 -12    6.68    2.62 
   0 -15 -12    8.65    2.13 
   0  15 -12    7.49    2.82 
   0  15  12    1.28    1.49 
  -1 -15 -12    0.13    1.38 
   1  15  12    4.25    2.00 
   1 -16 -12    2.37    1.65 
   1  16 -12   -1.27    1.88 
  -1  16  12    2.17    1.70 
   0 -16 -12    0.87    1.59 
   0  16 -12    2.29    2.19 
   0  16  12   -0.39    1.44 
  -1 -16 -12    1.72    1.79 
   1  16  12    1.14    1.71 
   0 -17 -12    3.15    1.81 
   0  17  12    5.16    2.29 
   3   0 -13    4.91    2.68 
   2   0 -13   -0.36    2.04 
   1   0 -13    1.16    1.72 
   0   0 -13    1.30    1.75 
  -2   0 -13    2.23    1.32 
   3   0  13   11.15    4.26 
   3  -1 -13   12.81    3.69 
   3   1 -13   14.66    3.98 
   2  -1 -13   17.95    3.63 
   2   1 -13   27.29    4.69 
   1  -1 -13   19.91    3.25 
   1   1 -13   19.71    3.60 
   0  -1 -13    8.74    2.43 
   0   1 -13    8.08    2.74 
  -1  -1 -13    7.41    1.61 
  -2  -1 -13    6.60    1.71 
  -2   1 -13    2.61    1.34 
  -3  -1 -13    0.56    1.38 
   3  -1  13    1.98    3.64 
  -3   1 -13   -2.17    1.07 
   3   1  13    0.16    2.93 
   3  -2 -13    2.09    2.24 
   3   2 -13    2.10    2.41 
   2  -2 -13    0.45    1.79 
   2   2 -13    1.86    2.28 
   1  -2 -13    4.38    2.02 
   1   2 -13    6.24    2.56 
   0  -2 -13    5.78    2.05 
   0   2 -13    6.71    2.39 
  -1  -2 -13    4.85    1.96 
  -1  -2 -13    6.89    1.48 
   1   2  13    9.27    1.90 
  -2  -2 -13    6.47    1.75 
  -2   2 -13    5.32    1.63 
  -3  -2 -13    2.54    1.73 
   3  -2  13    3.13    3.28 
  -3   2 -13    0.89    1.47 
   3   2  13   -0.28    2.80 
   3  -3 -13   12.18    3.35 
   3   3 -13   13.67    3.86 
   2  -3 -13   19.22    3.52 
   2   3 -13   17.94    3.81 
   1  -3 -13   11.45    2.74 
   1   3 -13    9.90    2.88 
   0  -3 -13    6.16    2.14 
   0   3 -13    4.90    2.32 
  -1  -3 -13    1.83    1.68 
   1   3  13    7.08    1.72 
  -2  -3 -13    3.52    1.53 
  -3  -3 -13    5.43    1.91 
   3  -3  13    4.69    3.48 
  -3   3 -13    5.66    1.88 
   3  -4 -13    2.92    2.31 
   3   4 -13   -0.74    2.12 
   2  -4 -13    3.66    2.04 
   2   4 -13    4.41    2.61 
   1  -4 -13    0.08    1.47 
   1   4 -13   -1.17    1.59 
   0  -4 -13    2.25    1.70 
   0   4 -13    0.44    1.76 
  -1  -4 -13    6.07    1.96 
   1   4  13    0.07    1.31 
  -2  -4 -13    6.22    1.78 
   2   4  13    7.64    1.92 
   3  -4  13    4.74    3.87 
  -3  -4 -13    2.97    1.81 
  -3   4 -13   -0.72    1.18 
   3  -5 -13    6.73    2.74 
   3   5 -13   18.62    4.50 
   2  -5 -13   18.23    3.38 
   2   5 -13   23.99    4.66 
   1  -5 -13   21.16    3.44 
   1   5 -13   12.56    3.16 
   0  -5 -13   14.76    2.81 
   0  -5 -13   11.93    2.50 
   0   5 -13   16.28    3.24 
   0   5  13    9.32    2.00 
  -1  -5 -13    2.06    1.67 
   1   5  13    3.74    1.54 
  -2  -5 -13    5.32    1.80 
   2   5  13    2.52    1.58 
   3  -5  13    4.17    3.59 
  -3  -5 -13    1.94    1.53 
  -3   5 -13    0.99    1.28 
   3  -6 -13    0.46    1.93 
   3   6 -13    0.79    2.76 
   2  -6 -13    1.44    1.84 
   2   6 -13    3.97    2.75 
   1  -6 -13   -1.97    1.33 
   1   6 -13    0.20    1.68 
   0  -6 -13    7.35    1.85 
   0  -6 -13    1.07    1.49 
   0   6 -13    0.17    1.61 
   0   6  13    1.96    1.31 
  -1  -6 -13    2.24    1.38 
   1   6  13    1.85    1.38 
  -2  -6 -13    0.75    1.36 
   2   6  13    0.37    1.54 
   3  -7 -13   10.82    3.00 
   3   7 -13   12.90    3.93 
   2  -7 -13   14.45    3.06 
   2   7 -13   14.87    3.88 
   1   7 -13    4.70    2.50 
   0  -7 -13    5.59    1.72 
   0   7 -13    6.06    2.44 
   0   7  13    8.88    1.90 
  -1  -7 -13    4.65    1.63 
   1   7  13    3.80    1.68 
   2   7  13    1.55    1.58 
   3   8 -13    2.82    2.82 
   2   8 -13   -0.43    2.19 
   1   8 -13   -0.20    1.60 
   0  -8 -13    2.84    1.47 
   0   8  13    2.27    1.53 
   0   8 -13    1.24    1.76 
  -1  -8 -13    4.47    1.75 
   1   8  13    4.94    1.81 
   2   8  13    1.92    1.78 
   2   9 -13   10.89    3.53 
   1   9 -13   22.88    4.16 
  -1   9  13   13.95    2.32 
   0  -9 -13    6.10    1.73 
   0   9 -13    4.53    2.15 
   0   9  13    8.11    1.94 
  -1  -9 -13    1.07    1.47 
   1   9  13    0.89    1.62 
  -2  -9 -13    6.25    2.24 
   2   9  13    4.06    2.04 
   2  10 -13   -0.97    1.92 
   1  10 -13    2.37    2.29 
  -1  10  13    0.71    1.21 
   0 -10 -13    1.07    1.25 
   0  10  13    1.20    1.40 
   0  10 -13    0.20    1.74 
  -1 -10 -13    3.28    1.81 
   1  10  13    0.99    1.51 
  -2 -10 -13    0.61    1.60 
   2  10  13    5.63    1.98 
   2  11 -13    7.56    3.16 
   1  11 -13   12.16    3.37 
  -1  11  13    9.35    2.11 
   0 -11 -13    5.80    1.90 
   0  11  13    5.51    1.83 
   0  11 -13    5.64    2.44 
  -1 -11 -13    5.98    2.08 
   1  11  13    4.97    2.01 
  -2 -11 -13    1.64    1.81 
   2  11  13    1.48    1.93 
   2  12 -13    4.39    2.74 
  -1  12  13   -0.56    1.25 
   1  12 -13    2.18    2.34 
   0 -12 -13    2.65    1.62 
   0  12 -13   -2.92    1.68 
   0  12  13    4.09    1.79 
  -1 -12 -13    1.54    1.57 
   1  12  13    4.05    1.97 
   1 -13 -13    5.25    2.00 
   1  13 -13    7.81    2.85 
  -1  13  13    5.25    1.97 
   0 -13 -13    4.39    1.69 
   0  13  13    3.90    1.89 
   0  13 -13    2.84    2.28 
  -1 -13 -13    2.54    1.70 
   1  13  13    3.78    1.83 
   1 -14 -13    2.56    1.70 
   1  14 -13    2.14    2.12 
  -1  14  13   -0.72    1.29 
   0 -14 -13   -0.55    1.45 
   0  14  13    1.20    1.42 
   0  14 -13    2.42    2.31 
   2   0 -14    9.51    3.05 
   1   0 -14   11.27    3.32 
   0   0 -14   15.31    3.50 
  -1   0 -14   16.20    3.52 
   2  -1 -14    2.78    2.40 
   2   1 -14    1.29    2.31 
   1  -1 -14   -0.70    1.86 
   1   1 -14   -0.97    1.56 
   0  -1 -14    0.89    1.62 
   0   1 -14    2.51    1.99 
  -1  -1 -14   -0.49    1.47 
  -1   1 -14   -1.06    1.32 
  -2  -1 -14    1.24    1.31 
   2  -2 -14   14.68    3.58 
   2   2 -14   20.37    4.40 
   1  -2 -14   16.01    3.38 
   1   2 -14   15.51    3.45 
   0  -2 -14    3.59    2.25 
   0   2 -14    8.54    2.89 
  -1  -2 -14    7.31    2.32 
  -1   2 -14    8.88    2.68 
  -2  -2 -14   11.54    2.25 
   2  -3 -14    2.70    2.10 
   2   3 -14    1.44    2.20 
   1  -3 -14    1.47    2.11 
   1   3 -14   -0.86    1.76 
   0  -3 -14    2.27    1.82 
   0   3 -14    3.31    2.08 
  -1  -3 -14    2.50    1.74 
  -2  -3 -14   -0.72    1.11 
   2  -4 -14   12.44    3.13 
   2   4 -14   11.77    3.63 
   1  -4 -14    5.12    2.40 
   1   4 -14   13.24    3.32 
   0  -4 -14   15.14    3.09 
   0   4 -14    9.59    2.93 
  -1  -4 -14    7.24    1.69 
  -1  -4 -14   10.20    2.74 
  -2  -4 -14    6.19    1.88 
   2  -5 -14    1.63    2.03 
   2   5 -14    3.02    2.49 
   1  -5 -14    1.63    1.76 
   1   5 -14    0.34    2.10 
   0  -5 -14   -1.02    1.40 
   0   5 -14   -0.12    1.71 
  -1  -5 -14    1.02    1.30 
   1   5  14    0.39    1.28 
  -2  -5 -14    0.49    1.30 
   2   5  14    0.96    1.64 
   2  -6 -14   11.78    3.15 
   2   6 -14   16.99    4.13 
   1   6 -14   13.34    3.39 
   0   6 -14   14.12    3.32 
  -1  -6 -14    4.55    1.81 
   1   6  14    9.08    2.15 
   2   6  14    7.90    2.17 
   2   7 -14    1.94    2.71 
   1   7 -14    0.41    2.23 
   0   7 -14   -0.60    1.69 
  -1  -7 -14    0.38    1.31 
   1   7  14    1.43    1.39 
   2   8 -14    7.27    3.46 
   1   8 -14    8.87    3.06 
   0   8  14    6.92    2.26 
   0   8 -14    6.70    3.09 
  -1  -8 -14    7.10    2.22 
   1   8  14   11.07    2.38 
   1   9 -14    1.26    2.13 
   0   9 -14    1.39    2.15 
   0   9  14    1.49    1.51 
  -1  -9 -14   -0.44    1.31 
   1   9  14    1.53    1.73 
   1  10 -14    8.25    3.07 
   0 -10 -14    7.89    2.01 
   0  10  14   10.01    2.25 
   0  10 -14   12.57    3.31 
   0 -11 -14    1.31    1.45 
   0  11  14   -0.16    1.53 
   1   0 -15   12.54    3.42 
   0   0 -15    4.71    2.39 
   1  -1 -15    4.45    2.73 
   1   1 -15    8.36    3.01 
   0  -1 -15    4.82    2.23 
   0   1 -15    4.83    2.35 
   1  -2 -15    1.10    1.86 
   1   2 -15    0.54    2.48 
   0  -2 -15    8.46    2.68 
   0   2 -15    5.48    2.49 
   1  -3 -15    2.46    2.35 
   1   3 -15    5.56    2.70 
   0  -3 -15    9.46    2.61 
   0   3 -15   10.23    3.23 
   1  -4 -15    4.95    2.14 
   1   4 -15    4.93    2.69 
   0  -4 -15   -1.17    1.70 
   0   4 -15    0.73    1.98 
   0   0   0    0.00    0.00 
; 
_shelx_hkl_checksum    2567 
  


#===END


data_2
 
 
_audit_creation_method            'SHELXL-2014/7' 
_shelx_SHELXL_version_number      '2014/7' 
_chemical_name_systematic         ? 
_chemical_name_common             ? 
_chemical_melting_point           ? 
_chemical_formula_moiety          ? 
_chemical_formula_sum 
 'C20 H18 Cl2 Hg N4 O2' 
_chemical_formula_weight          617.87 
  
loop_ 
 _atom_type_symbol 
 _atom_type_description 
 _atom_type_scat_dispersion_real 
 _atom_type_scat_dispersion_imag 
 _atom_type_scat_source 
 'C'  'C'   0.0033   0.0016 
 'International Tables Vol C Tables 4.2.6.8 and 6.1.1.4' 
 'H'  'H'   0.0000   0.0000 
 'International Tables Vol C Tables 4.2.6.8 and 6.1.1.4' 
 'N'  'N'   0.0061   0.0033 
 'International Tables Vol C Tables 4.2.6.8 and 6.1.1.4' 
 'O'  'O'   0.0106   0.0060 
 'International Tables Vol C Tables 4.2.6.8 and 6.1.1.4' 
 'Cl'  'Cl'   0.1484   0.1585 
 'International Tables Vol C Tables 4.2.6.8 and 6.1.1.4' 
 'Hg'  'Hg'  -2.3894   9.2266 
 'International Tables Vol C Tables 4.2.6.8 and 6.1.1.4' 
  
_space_group_crystal_system       monoclinic 
_space_group_IT_number            14 
_space_group_name_H-M_alt         'P 21/c' 
_space_group_name_Hall            '-P 2ybc' 
  
_shelx_space_group_comment 
; 
The symmetry employed for this shelxl refinement is uniquely defined 
by the following loop, which should always be used as a source of 
symmetry information in preference to the above space-group names. 
They are only intended as comments. 
; 
  
loop_ 
 _space_group_symop_operation_xyz 
 'x, y, z' 
 '-x, y+1/2, -z+1/2' 
 '-x, -y, -z' 
 'x, -y-1/2, z-1/2' 
  
_cell_length_a                    9.3764(5) 
_cell_length_b                    13.3232(7) 
_cell_length_c                    17.1229(10) 
_cell_angle_alpha                 90 
_cell_angle_beta                  97.490(2) 
_cell_angle_gamma                 90 
_cell_volume                      2120.8(2) 
_cell_formula_units_Z             4 
_cell_measurement_temperature     299(2) 
_cell_measurement_reflns_used     9903 
_cell_measurement_theta_min       2.81 
_cell_measurement_theta_max       28.28 
  
_exptl_crystal_description        block 
_exptl_crystal_colour             colourless 
_exptl_crystal_density_meas       ?
_exptl_crystal_density_method     ? 
_exptl_crystal_density_diffrn     1.935 
_exptl_crystal_F_000              1184 
_exptl_transmission_factor_min    ? 
_exptl_transmission_factor_max    ? 
_exptl_crystal_size_max           0.300 
_exptl_crystal_size_mid           0.200 
_exptl_crystal_size_min           0.100 
_exptl_absorpt_coefficient_mu     7.533 
_shelx_estimated_absorpt_T_min    0.211 
_shelx_estimated_absorpt_T_max    0.520 
_exptl_absorpt_correction_type    multi_scan 
_exptl_absorpt_correction_T_min   0.5468 
_exptl_absorpt_correction_T_max   0.7457 
_exptl_absorpt_process_details     'sadabs v2008/1(bruker axs, 2008)'   
_exptl_absorpt_special_details    ? 
_diffrn_ambient_temperature       299(2) 
_diffrn_radiation_wavelength      0.71073 
_diffrn_radiation_type            MoK\a 
_diffrn_source                    ? 
_diffrn_measurement_device_type   'Bruker APEX-II CCD' 
_diffrn_measurement_method        '\f and \w scans' 
_diffrn_detector_area_resol_mean  ? 
_diffrn_reflns_number             19495 
_diffrn_reflns_av_unetI/netI      0.0268 
_diffrn_reflns_av_R_equivalents   0.0260 
_diffrn_reflns_limit_h_min        -12 
_diffrn_reflns_limit_h_max        12 
_diffrn_reflns_limit_k_min        -17 
_diffrn_reflns_limit_k_max        15 
_diffrn_reflns_limit_l_min        -22 
_diffrn_reflns_limit_l_max        22 
_diffrn_reflns_theta_min          1.943 
_diffrn_reflns_theta_max          28.311 
_diffrn_reflns_theta_full         25.242 
_diffrn_measured_fraction_theta_max   0.998 
_diffrn_measured_fraction_theta_full  1.000 
_diffrn_reflns_Laue_measured_fraction_max    0.998 
_diffrn_reflns_Laue_measured_fraction_full   1.000 
_diffrn_reflns_point_group_measured_fraction_max   0.998 
_diffrn_reflns_point_group_measured_fraction_full  1.000 
_reflns_number_total              5275 
_reflns_number_gt                 4223 
_reflns_threshold_expression      'I > 2\s(I)' 
_reflns_Friedel_coverage          0.000 
_reflns_Friedel_fraction_max      . 
_reflns_Friedel_fraction_full     . 
  
_reflns_special_details 
; 
 Reflections were merged by SHELXL according to the crystal 
 class for the calculation of statistics and refinement. 
  
 _reflns_Friedel_fraction is defined as the number of unique 
 Friedel pairs measured divided by the number that would be 
 possible theoretically, ignoring centric projections and 
 systematic absences. 
; 
  
_computing_data_collection        'Bruker APEX2' 
_computing_cell_refinement        'Bruker SAINT' 
_computing_data_reduction         'Bruker SAINT' 
_computing_structure_solution     'SHELXS-97 (Sheldrick, 2008)' 
_computing_structure_refinement 'SHELXL-2014/7 (Sheldrick, 2014)' 
_computing_molecular_graphics     'Bruker SHELXTL' 
_computing_publication_material   'Bruker SHELXTL' 
_refine_special_details           ? 
_refine_ls_structure_factor_coef  Fsqd 
_refine_ls_matrix_type            full 
_refine_ls_weighting_scheme       calc 
_refine_ls_weighting_details 
'w=1/[\s^2^(Fo^2^)+(0.0215P)^2^+0.6032P] where P=(Fo^2^+2Fc^2^)/3' 
_atom_sites_solution_primary      ? 
_atom_sites_solution_secondary    ? 
_atom_sites_solution_hydrogens    geom 
_refine_ls_hydrogen_treatment     constr 
_refine_ls_extinction_method      none 
_refine_ls_extinction_coef        . 
_refine_ls_number_reflns          5275 
_refine_ls_number_parameters      262 
_refine_ls_number_restraints      0 
_refine_ls_R_factor_all           0.0379 
_refine_ls_R_factor_gt            0.0255 
_refine_ls_wR_factor_ref          0.0524 
_refine_ls_wR_factor_gt           0.0492 
_refine_ls_goodness_of_fit_ref    1.032 
_refine_ls_restrained_S_all       1.032 
_refine_ls_shift/su_max           0.003 
_refine_ls_shift/su_mean          0.000 
  
loop_ 
 _atom_site_label 
 _atom_site_type_symbol 
 _atom_site_fract_x 
 _atom_site_fract_y 
 _atom_site_fract_z 
 _atom_site_U_iso_or_equiv 
 _atom_site_adp_type 
 _atom_site_occupancy 
 _atom_site_site_symmetry_order 
 _atom_site_calc_flag 
 _atom_site_refinement_flags_posn 
 _atom_site_refinement_flags_adp 
 _atom_site_refinement_flags_occupancy 
 _atom_site_disorder_assembly 
 _atom_site_disorder_group 
Hg Hg 0.45251(2) 0.43044(2) 0.66966(2) 0.04884(5) Uani 1 1 d . . . . . 
Cl1 Cl 0.45706(12) 0.59905(8) 0.62875(6) 0.0743(3) Uani 1 1 d . . . . . 
Cl2 Cl 0.38731(11) 0.26416(7) 0.63379(5) 0.0693(3) Uani 1 1 d . . . . . 
O1 O 1.0291(3) 0.64743(17) 0.93836(11) 0.0637(7) Uani 1 1 d . . . . . 
O2 O 1.0986(3) 1.21430(18) 0.83100(11) 0.0609(6) Uani 1 1 d . . . . . 
N1 N 0.6704(3) 0.42661(19) 0.76198(13) 0.0427(6) Uani 1 1 d . . . . . 
N2 N 0.9624(3) 0.60235(19) 0.81173(13) 0.0422(6) Uani 1 1 d . . . . . 
H2A H 0.9727 0.6176 0.7640 0.051 Uiso 1 1 calc R U . . . 
N3 N 1.2090(3) 1.2883(2) 0.94007(13) 0.0561(7) Uani 1 1 d . . . . . 
H3A H 1.2255 1.2837 0.9905 0.067 Uiso 1 1 calc R U . . . 
N4 N 1.3566(3) 1.44747(18) 0.79554(14) 0.0434(6) Uani 1 1 d . . . . . 
C1 C 0.6896(3) 0.3616(2) 0.82210(17) 0.0454(7) Uani 1 1 d . . . . . 
H1A H 0.6288 0.3065 0.8221 0.054 Uiso 1 1 calc R U . . . 
C2 C 0.7977(3) 0.3747(2) 0.88385(17) 0.0477(7) Uani 1 1 d . . . . . 
H2B H 0.8081 0.3293 0.9255 0.057 Uiso 1 1 calc R U . . . 
C3 C 0.8907(3) 0.4554(2) 0.88409(17) 0.0446(7) Uani 1 1 d . . . . . 
H3B H 0.9646 0.4647 0.9252 0.054 Uiso 1 1 calc R U . . . 
C4 C 0.8709(3) 0.5215(2) 0.82159(15) 0.0363(6) Uani 1 1 d . . . . . 
C5 C 0.7589(3) 0.5039(2) 0.76258(15) 0.0406(7) Uani 1 1 d . . . . . 
H5A H 0.7449 0.5489 0.7208 0.049 Uiso 1 1 calc R U . . . 
C6 C 1.0365(3) 0.6592(2) 0.86867(16) 0.0418(7) Uani 1 1 d . . . . . 
C7 C 1.1334(4) 0.7372(2) 0.83759(18) 0.0486(8) Uani 1 1 d . . . . . 
H7A H 1.2328 0.7168 0.8514 0.058 Uiso 1 1 calc R U . . . 
H7B H 1.1135 0.7388 0.7806 0.058 Uiso 1 1 calc R U . . . 
C8 C 1.1149(3) 0.8409(2) 0.86888(15) 0.0375(6) Uani 1 1 d . . . . . 
C9 C 1.2187(3) 0.8842(3) 0.92403(16) 0.0475(8) Uani 1 1 d . . . . . 
H9A H 1.3005 0.8479 0.9432 0.057 Uiso 1 1 calc R U . . . 
C10 C 1.2013(4) 0.9804(3) 0.95052(16) 0.0522(8) Uani 1 1 d . . . . . 
H10A H 1.2726 1.0086 0.9868 0.063 Uiso 1 1 calc R U . . . 
C11 C 1.0814(4) 1.0352(2) 0.92460(17) 0.0482(8) Uani 1 1 d . . . . . 
C12 C 0.9773(3) 0.9924(2) 0.87041(17) 0.0482(8) Uani 1 1 d . . . . . 
H12A H 0.8946 1.0285 0.8524 0.058 Uiso 1 1 calc R U . . . 
C13 C 0.9947(3) 0.8968(2) 0.84273(16) 0.0430(7) Uani 1 1 d . . . . . 
H13A H 0.9240 0.8695 0.8057 0.052 Uiso 1 1 calc R U . . . 
C14 C 1.0641(5) 1.1408(3) 0.9539(2) 0.0756(12) Uani 1 1 d . . . . . 
H14A H 0.9628 1.1548 0.9548 0.091 Uiso 1 1 calc R U . . . 
H14B H 1.1126 1.1468 1.0073 0.091 Uiso 1 1 calc R U . . . 
C15 C 1.1253(4) 1.2161(2) 0.90218(17) 0.0503(8) Uani 1 1 d . . . . . 
C16 C 1.2709(3) 1.3693(2) 0.90598(15) 0.0429(7) Uani 1 1 d . . . . . 
C17 C 1.3079(4) 1.4548(3) 0.95026(18) 0.0516(8) Uani 1 1 d . . . . . 
H17A H 1.2920 1.4579 1.0027 0.062 Uiso 1 1 calc R U . . . 
C18 C 1.3681(4) 1.5346(3) 0.9163(2) 0.0538(8) Uani 1 1 d . . . . . 
H18A H 1.3936 1.5922 0.9455 0.065 Uiso 1 1 calc R U . . . 
C19 C 1.3904(3) 1.5289(2) 0.83933(19) 0.0491(7) Uani 1 1 d . . . . . 
H19A H 1.4305 1.5838 0.8166 0.059 Uiso 1 1 calc R U . . . 
C20 C 1.3003(3) 1.3689(2) 0.82832(15) 0.0410(7) Uani 1 1 d . . . . . 
H20A H 1.2797 1.3113 0.7982 0.049 Uiso 1 1 calc R U . . . 
  
loop_ 
 _atom_site_aniso_label 
 _atom_site_aniso_U_11 
 _atom_site_aniso_U_22 
 _atom_site_aniso_U_33 
 _atom_site_aniso_U_23 
 _atom_site_aniso_U_13 
 _atom_site_aniso_U_12 
Hg 0.05243(8) 0.04820(9) 0.04572(7) 0.00057(6) 0.00580(5) -0.00373(6) 
Cl1 0.0929(7) 0.0527(6) 0.0729(6) 0.0163(5) -0.0062(5) -0.0033(5) 
Cl2 0.0843(7) 0.0498(6) 0.0703(5) -0.0101(4) -0.0030(5) -0.0024(5) 
O1 0.1074(19) 0.0485(14) 0.0344(11) 0.0009(10) 0.0062(11) -0.0218(14) 
O2 0.0945(17) 0.0485(14) 0.0406(11) -0.0036(10) 0.0131(11) -0.0285(13) 
N1 0.0403(13) 0.0508(16) 0.0381(12) 0.0037(11) 0.0090(10) -0.0003(12) 
N2 0.0541(15) 0.0422(15) 0.0311(11) 0.0032(10) 0.0085(10) -0.0074(12) 
N3 0.097(2) 0.0475(17) 0.0262(11) -0.0044(11) 0.0155(12) -0.0172(16) 
N4 0.0438(14) 0.0407(16) 0.0472(13) -0.0020(11) 0.0120(11) -0.0056(11) 
C1 0.0479(18) 0.0360(18) 0.0540(17) 0.0027(14) 0.0127(14) -0.0021(14) 
C2 0.059(2) 0.0396(19) 0.0453(16) 0.0096(14) 0.0083(14) 0.0070(16) 
C3 0.0485(18) 0.0438(19) 0.0404(15) 0.0027(13) 0.0014(13) 0.0033(14) 
C4 0.0429(16) 0.0347(16) 0.0325(13) -0.0008(12) 0.0097(11) 0.0031(13) 
C5 0.0440(16) 0.0455(19) 0.0335(13) 0.0060(13) 0.0101(12) 0.0019(14) 
C6 0.0554(18) 0.0320(16) 0.0385(15) 0.0009(13) 0.0085(13) 0.0019(14) 
C7 0.056(2) 0.0423(19) 0.0494(17) -0.0012(14) 0.0155(14) -0.0026(15) 
C8 0.0433(16) 0.0366(17) 0.0337(13) 0.0039(12) 0.0091(11) -0.0049(13) 
C9 0.0428(17) 0.056(2) 0.0427(15) 0.0094(15) 0.0032(13) -0.0064(15) 
C10 0.067(2) 0.055(2) 0.0348(15) -0.0076(15) 0.0082(14) -0.0275(18) 
C11 0.073(2) 0.0361(17) 0.0419(16) -0.0022(13) 0.0300(16) -0.0138(16) 
C12 0.0525(19) 0.0414(19) 0.0536(17) 0.0142(15) 0.0181(15) 0.0051(15) 
C13 0.0433(16) 0.0437(18) 0.0416(15) 0.0043(13) 0.0037(12) -0.0090(14) 
C14 0.136(4) 0.041(2) 0.062(2) -0.0039(17) 0.060(2) -0.015(2) 
C15 0.077(2) 0.0360(18) 0.0444(16) -0.0040(14) 0.0303(15) -0.0042(16) 
C16 0.0536(18) 0.0406(18) 0.0348(14) -0.0046(13) 0.0066(12) -0.0029(14) 
C17 0.065(2) 0.051(2) 0.0385(15) -0.0104(14) 0.0061(14) -0.0044(16) 
C18 0.061(2) 0.0400(19) 0.0596(19) -0.0166(16) 0.0047(16) -0.0062(16) 
C19 0.0491(18) 0.0356(17) 0.065(2) -0.0011(15) 0.0139(15) -0.0043(14) 
C20 0.0454(16) 0.0427(18) 0.0355(14) -0.0053(12) 0.0076(12) -0.0072(14) 
  
_geom_special_details 
; 
 All esds (except the esd in the dihedral angle between two l.s. planes) 
 are estimated using the full covariance matrix.  The cell esds are taken 
 into account individually in the estimation of esds in distances, angles 
 and torsion angles; correlations between esds in cell parameters are only 
 used when they are defined by crystal symmetry.  An approximate (isotropic) 
 treatment of cell esds is used for estimating esds involving l.s. planes. 
; 
  
loop_ 
 _geom_bond_atom_site_label_1 
 _geom_bond_atom_site_label_2 
 _geom_bond_distance 
 _geom_bond_site_symmetry_2 
 _geom_bond_publ_flag 
Hg Cl1 2.3552(10) . ? 
Hg Cl2 2.3581(9) . ? 
Hg N1 2.415(2) . ? 
Hg N4 2.452(2) 1_445 ? 
O1 C6 1.214(3) . ? 
O2 C15 1.212(3) . ? 
N1 C5 1.322(4) . ? 
N1 C1 1.339(4) . ? 
N2 C6 1.352(4) . ? 
N2 C4 1.402(4) . ? 
N2 H2A 0.8600 . ? 
N3 C15 1.352(4) . ? 
N3 C16 1.389(4) . ? 
N3 H3A 0.8600 . ? 
N4 C20 1.329(4) . ? 
N4 C19 1.334(4) . ? 
N4 Hg 2.452(2) 1_665 ? 
C1 C2 1.377(4) . ? 
C1 H1A 0.9300 . ? 
C2 C3 1.384(4) . ? 
C2 H2B 0.9300 . ? 
C3 C4 1.380(4) . ? 
C3 H3B 0.9300 . ? 
C4 C5 1.379(4) . ? 
C5 H5A 0.9300 . ? 
C6 C7 1.521(4) . ? 
C7 C8 1.500(4) . ? 
C7 H7A 0.9700 . ? 
C7 H7B 0.9700 . ? 
C8 C13 1.376(4) . ? 
C8 C9 1.390(4) . ? 
C9 C10 1.376(5) . ? 
C9 H9A 0.9300 . ? 
C10 C11 1.365(5) . ? 
C10 H10A 0.9300 . ? 
C11 C12 1.380(4) . ? 
C11 C14 1.509(5) . ? 
C12 C13 1.376(4) . ? 
C12 H12A 0.9300 . ? 
C13 H13A 0.9300 . ? 
C14 C15 1.501(4) . ? 
C14 H14A 0.9700 . ? 
C14 H14B 0.9700 . ? 
C16 C17 1.387(4) . ? 
C16 C20 1.393(4) . ? 
C17 C18 1.368(5) . ? 
C17 H17A 0.9300 . ? 
C18 C19 1.363(4) . ? 
C18 H18A 0.9300 . ? 
C19 H19A 0.9300 . ? 
C20 H20A 0.9300 . ? 
  
loop_ 
 _geom_angle_atom_site_label_1 
 _geom_angle_atom_site_label_2 
 _geom_angle_atom_site_label_3 
 _geom_angle 
 _geom_angle_site_symmetry_1 
 _geom_angle_site_symmetry_3 
 _geom_angle_publ_flag 
Cl1 Hg Cl2 146.38(4) . . ? 
Cl1 Hg N1 99.69(7) . . ? 
Cl2 Hg N1 108.61(6) . . ? 
Cl1 Hg N4 101.31(6) . 1_445 ? 
Cl2 Hg N4 101.75(6) . 1_445 ? 
N1 Hg N4 78.60(8) . 1_445 ? 
C5 N1 C1 118.4(3) . . ? 
C5 N1 Hg 117.74(19) . . ? 
C1 N1 Hg 122.3(2) . . ? 
C6 N2 C4 127.5(2) . . ? 
C6 N2 H2A 116.3 . . ? 
C4 N2 H2A 116.3 . . ? 
C15 N3 C16 126.8(2) . . ? 
C15 N3 H3A 116.6 . . ? 
C16 N3 H3A 116.6 . . ? 
C20 N4 C19 118.8(3) . . ? 
C20 N4 Hg 120.63(19) . 1_665 ? 
C19 N4 Hg 118.82(19) . 1_665 ? 
N1 C1 C2 121.4(3) . . ? 
N1 C1 H1A 119.3 . . ? 
C2 C1 H1A 119.3 . . ? 
C1 C2 C3 120.1(3) . . ? 
C1 C2 H2B 120.0 . . ? 
C3 C2 H2B 120.0 . . ? 
C4 C3 C2 118.2(3) . . ? 
C4 C3 H3B 120.9 . . ? 
C2 C3 H3B 120.9 . . ? 
C5 C4 C3 118.2(3) . . ? 
C5 C4 N2 117.5(2) . . ? 
C3 C4 N2 124.2(3) . . ? 
N1 C5 C4 123.8(3) . . ? 
N1 C5 H5A 118.1 . . ? 
C4 C5 H5A 118.1 . . ? 
O1 C6 N2 123.1(3) . . ? 
O1 C6 C7 123.0(3) . . ? 
N2 C6 C7 113.8(2) . . ? 
C8 C7 C6 113.7(2) . . ? 
C8 C7 H7A 108.8 . . ? 
C6 C7 H7A 108.8 . . ? 
C8 C7 H7B 108.8 . . ? 
C6 C7 H7B 108.8 . . ? 
H7A C7 H7B 107.7 . . ? 
C13 C8 C9 117.9(3) . . ? 
C13 C8 C7 120.7(3) . . ? 
C9 C8 C7 121.5(3) . . ? 
C10 C9 C8 120.5(3) . . ? 
C10 C9 H9A 119.7 . . ? 
C8 C9 H9A 119.7 . . ? 
C11 C10 C9 121.3(3) . . ? 
C11 C10 H10A 119.4 . . ? 
C9 C10 H10A 119.4 . . ? 
C10 C11 C12 118.5(3) . . ? 
C10 C11 C14 120.7(3) . . ? 
C12 C11 C14 120.8(3) . . ? 
C13 C12 C11 120.6(3) . . ? 
C13 C12 H12A 119.7 . . ? 
C11 C12 H12A 119.7 . . ? 
C8 C13 C12 121.2(3) . . ? 
C8 C13 H13A 119.4 . . ? 
C12 C13 H13A 119.4 . . ? 
C15 C14 C11 111.2(2) . . ? 
C15 C14 H14A 109.4 . . ? 
C11 C14 H14A 109.4 . . ? 
C15 C14 H14B 109.4 . . ? 
C11 C14 H14B 109.4 . . ? 
H14A C14 H14B 108.0 . . ? 
O2 C15 N3 121.8(3) . . ? 
O2 C15 C14 122.3(3) . . ? 
N3 C15 C14 115.8(3) . . ? 
C17 C16 N3 119.8(3) . . ? 
C17 C16 C20 117.3(3) . . ? 
N3 C16 C20 122.9(3) . . ? 
C18 C17 C16 119.6(3) . . ? 
C18 C17 H17A 120.2 . . ? 
C16 C17 H17A 120.2 . . ? 
C19 C18 C17 119.4(3) . . ? 
C19 C18 H18A 120.3 . . ? 
C17 C18 H18A 120.3 . . ? 
N4 C19 C18 122.2(3) . . ? 
N4 C19 H19A 118.9 . . ? 
C18 C19 H19A 118.9 . . ? 
N4 C20 C16 122.6(3) . . ? 
N4 C20 H20A 118.7 . . ? 
C16 C20 H20A 118.7 . . ? 
  
_refine_diff_density_max    0.738 
_refine_diff_density_min   -0.641 
_refine_diff_density_rms    0.075 
  
_shelx_res_file 
; 
  
    11972_0m.res created by SHELXL-2014/7 
  
  
TITL 11972_0m in P2(1)/c 
CELL 0.71073   9.3764  13.3232  17.1229  90.000  97.490  90.000 
ZERR    4.00   0.0005   0.0007   0.0010   0.000   0.002   0.000 
LATT  1 
SYMM -X, 0.5+Y, 0.5-Z 
SFAC C H N O CL HG 
UNIT 80 72 16 8 8 4 
TEMP 26.230 
SIZE 0.10 0.20 0.30 
acta 
L.S. 8 
BOND  $H 
FMAP 2 
PLAN 20 
  
WGHT    0.021500    0.603200 
FVAR       0.08229 
HG    6    0.452512    0.430437    0.669662    11.00000    0.05243    0.04820 = 
         0.04572    0.00057    0.00580   -0.00373 
CL1   5    0.457063    0.599054    0.628752    11.00000    0.09287    0.05266 = 
         0.07289    0.01633   -0.00623   -0.00326 
CL2   5    0.387307    0.264164    0.633791    11.00000    0.08425    0.04979 = 
         0.07026   -0.01009   -0.00296   -0.00243 
O1    4    1.029109    0.647427    0.938365    11.00000    0.10739    0.04845 = 
         0.03438    0.00091    0.00624   -0.02181 
O2    4    1.098645    1.214298    0.831001    11.00000    0.09454    0.04852 = 
         0.04064   -0.00357    0.01313   -0.02848 
N1    3    0.670369    0.426605    0.761978    11.00000    0.04031    0.05079 = 
         0.03812    0.00371    0.00904   -0.00029 
N2    3    0.962444    0.602352    0.811732    11.00000    0.05408    0.04219 = 
         0.03114    0.00323    0.00855   -0.00743 
AFIX  43 
H2A   2    0.972742    0.617596    0.763984    11.00000   -1.20000 
AFIX   0 
N3    3    1.208951    1.288343    0.940070    11.00000    0.09664    0.04750 = 
         0.02624   -0.00443    0.01547   -0.01715 
AFIX  43 
H3A   2    1.225509    1.283658    0.990531    11.00000   -1.20000 
AFIX   0 
N4    3    1.356616    1.447474    0.795544    11.00000    0.04381    0.04065 = 
         0.04723   -0.00200    0.01201   -0.00560 
C1    1    0.689632    0.361622    0.822105    11.00000    0.04785    0.03595 = 
         0.05403    0.00271    0.01268   -0.00208 
AFIX  43 
H1A   2    0.628769    0.306511    0.822143    11.00000   -1.20000 
AFIX   0 
C2    1    0.797652    0.374716    0.883849    11.00000    0.05859    0.03961 = 
         0.04527    0.00963    0.00829    0.00698 
AFIX  43 
H2B   2    0.808103    0.329307    0.925452    11.00000   -1.20000 
AFIX   0 
C3    1    0.890709    0.455360    0.884091    11.00000    0.04851    0.04380 = 
         0.04045    0.00265    0.00145    0.00325 
AFIX  43 
H3B   2    0.964590    0.464743    0.925249    11.00000   -1.20000 
AFIX   0 
C4    1    0.870871    0.521472    0.821587    11.00000    0.04292    0.03469 = 
         0.03254   -0.00082    0.00972    0.00309 
C5    1    0.758896    0.503866    0.762579    11.00000    0.04402    0.04549 = 
         0.03350    0.00601    0.01013    0.00192 
AFIX  43 
H5A   2    0.744876    0.548946    0.720815    11.00000   -1.20000 
AFIX   0 
C6    1    1.036464    0.659172    0.868667    11.00000    0.05543    0.03198 = 
         0.03851    0.00085    0.00853    0.00193 
C7    1    1.133352    0.737173    0.837588    11.00000    0.05637    0.04230 = 
         0.04939   -0.00120    0.01551   -0.00261 
AFIX  23 
H7A   2    1.232768    0.716813    0.851380    11.00000   -1.20000 
H7B   2    1.113487    0.738828    0.780572    11.00000   -1.20000 
AFIX   0 
C8    1    1.114904    0.840890    0.868876    11.00000    0.04326    0.03658 = 
         0.03372    0.00386    0.00911   -0.00490 
C9    1    1.218666    0.884210    0.924033    11.00000    0.04284    0.05632 = 
         0.04270    0.00939    0.00322   -0.00644 
AFIX  43 
H9A   2    1.300497    0.847890    0.943195    11.00000   -1.20000 
AFIX   0 
C10   1    1.201299    0.980421    0.950524    11.00000    0.06689    0.05537 = 
         0.03477   -0.00765    0.00822   -0.02750 
AFIX  43 
H10A  2    1.272584    1.008616    0.986769    11.00000   -1.20000 
AFIX   0 
C11   1    1.081417    1.035249    0.924603    11.00000    0.07261    0.03607 = 
         0.04186   -0.00219    0.02998   -0.01384 
C12   1    0.977288    0.992406    0.870411    11.00000    0.05253    0.04140 = 
         0.05359    0.01423    0.01807    0.00506 
AFIX  43 
H12A  2    0.894566    1.028460    0.852428    11.00000   -1.20000 
AFIX   0 
C13   1    0.994738    0.896787    0.842726    11.00000    0.04328    0.04368 = 
         0.04162    0.00427    0.00369   -0.00902 
AFIX  43 
H13A  2    0.924025    0.869471    0.805675    11.00000   -1.20000 
AFIX   0 
C14   1    1.064077    1.140845    0.953869    11.00000    0.13594    0.04106 = 
         0.06238   -0.00393    0.06026   -0.01505 
AFIX  23 
H14A  2    0.962775    1.154804    0.954777    11.00000   -1.20000 
H14B  2    1.112618    1.146846    1.007262    11.00000   -1.20000 
AFIX   0 
C15   1    1.125329    1.216141    0.902181    11.00000    0.07652    0.03595 = 
         0.04444   -0.00398    0.03029   -0.00418 
C16   1    1.270917    1.369315    0.905978    11.00000    0.05360    0.04062 = 
         0.03479   -0.00458    0.00657   -0.00295 
C17   1    1.307936    1.454804    0.950263    11.00000    0.06510    0.05091 = 
         0.03848   -0.01045    0.00614   -0.00439 
AFIX  43 
H17A  2    1.291963    1.457854    1.002687    11.00000   -1.20000 
AFIX   0 
C18   1    1.368112    1.534626    0.916317    11.00000    0.06106    0.03996 = 
         0.05960   -0.01662    0.00472   -0.00615 
AFIX  43 
H18A  2    1.393580    1.592241    0.945504    11.00000   -1.20000 
AFIX   0 
C19   1    1.390403    1.528946    0.839329    11.00000    0.04908    0.03556 = 
         0.06452   -0.00112    0.01387   -0.00428 
AFIX  43 
H19A  2    1.430537    1.583754    0.816571    11.00000   -1.20000 
AFIX   0 
C20   1    1.300306    1.368873    0.828315    11.00000    0.04541    0.04266 = 
         0.03554   -0.00527    0.00756   -0.00720 
AFIX  43 
H20A  2    1.279730    1.311334    0.798198    11.00000   -1.20000 
  
AFIX   0 
HKLF 4 
  
REM  11972_0m in P2(1)/c 
REM R1 =  0.0255 for    4223 Fo > 4sig(Fo)  and  0.0379 for all    5275 data 
REM    262 parameters refined using      0 restraints 
  
END 
  
WGHT      0.0214      0.6122 
  
REM Highest difference peak  0.738,  deepest hole -0.641,  1-sigma level  0.075 
Q1    1   0.4894  0.3814  0.6941  11.00000  0.05    0.74 
Q2    1   0.5152  0.4457  0.6440  11.00000  0.05    0.61 
Q3    1   0.4422  0.4650  0.7098  11.00000  0.05    0.50 
Q4    1   0.3577  0.4215  0.6570  11.00000  0.05    0.45 
Q5    1   0.3956  0.3779  0.6443  11.00000  0.05    0.43 
Q6    1   0.5152  0.4829  0.6809  11.00000  0.05    0.38 
Q7    1   0.3303  0.3157  0.6326  11.00000  0.05    0.33 
Q8    1   0.4320  0.2763  0.6685  11.00000  0.05    0.31 
Q9    1   1.0275  1.1424  0.9938  11.00000  0.05    0.31 
Q10   1   0.9053  0.4766  0.8348  11.00000  0.05    0.30 
Q11   1   0.4225  0.3177  0.6014  11.00000  0.05    0.30 
Q12   1   1.0652  0.6219  0.9079  11.00000  0.05    0.29 
Q13   1   0.4151  0.2605  0.5927  11.00000  0.05    0.27 
Q14   1   0.4985  0.6232  0.6581  11.00000  0.05    0.27 
Q15   1   1.0346  0.4379  0.9173  11.00000  0.05    0.26 
Q16   1   0.6656  0.4116  0.7197  11.00000  0.05    0.26 
Q17   1   0.9449  0.6552  0.7735  11.00000  0.05    0.25 
Q18   1   1.3303  1.5415  0.8704  11.00000  0.05    0.25 
Q19   1   1.2169  0.9395  0.9266  11.00000  0.05    0.25 
Q20   1   1.2686  1.3776  0.8625  11.00000  0.05    0.25 
; 
_shelx_res_checksum   13065 
  
_shelx_hkl_file 
; 
  -1   0   0  243.46    5.40 
   1   0   0  239.21    5.40 
   2   0   0  432.43    9.25 
   2   0   0  427.44    9.29 
   3   0   0   48.05    1.02 
   3   0   0   46.74    1.01 
   3   0   0   43.81    1.21 
  -4   0   0   16.34    0.45 
   4   0   0   15.41    0.61 
   5   0   0    0.22    0.20 
  -5   0   0    0.42    0.12 
   6   0   0    8.07    0.56 
  -6   0   0    7.34    0.34 
  -7   0   0   19.87    0.65 
   7   0   0   18.43    0.89 
   8   0   0   17.63    0.93 
   9   0   0   38.98    1.49 
  10   0   0   14.48    0.99 
  11   0   0    7.88    0.89 
  12   0   0    8.30    0.99 
   1  -1   0   40.49    0.88 
  -1  -1   0   39.20    0.90 
   1   1   0   38.67    0.90 
   2  -1   0   54.78    1.30 
  -2  -1   0   55.26    1.27 
   2   1   0   56.48    1.38 
   2   1   0   55.62    1.27 
   3  -1   0   65.32    1.61 
  -3  -1   0   66.43    1.54 
   3   1   0   68.67    1.71 
   3   1   0   68.04    1.52 
  -4  -1   0   22.74    0.62 
   4  -1   0   21.88    0.72 
   4   1   0   22.18    0.80 
   4   1   0   22.80    0.58 
   5  -1   0   28.77    0.96 
  -5  -1   0   30.61    0.82 
   5  -1   0   29.10    0.86 
   5   1   0   30.58    0.73 
   5   1   0   30.98    1.05 
   6  -1   0   11.08    0.60 
  -6  -1   0   12.48    0.49 
  -6  -1   0   12.07    0.76 
   6  -1   0   12.35    0.52 
   6   1   0   12.31    0.69 
   6   1   0   12.39    0.30 
   6   1   0   12.41    0.30 
  -6   1   0   12.23    0.41 
   7  -1   0    2.77    0.41 
  -7  -1   0    2.52    0.30 
   7   1   0    1.97    0.40 
   8  -1   0    1.19    0.36 
  -8  -1   0    1.65    0.29 
   8   1   0    0.98    0.40 
   9  -1   0    0.48    0.35 
   9   1   0    0.99    0.43 
  10  -1   0    1.23    0.43 
  10   1   0    1.38    0.53 
  11  -1   0    0.19    0.41 
  11   1   0    0.81    0.52 
  12  -1   0    0.09    0.45 
  12   1   0    0.84    0.60 
   0  -2   0  409.32    8.95 
  -1  -2   0  278.26    6.01 
   1   2   0  277.71    6.03 
   2  -2   0  126.53    2.72 
  -2  -2   0  121.43    2.78 
   2  -2   0  125.18    2.70 
  -2  -2   0  122.11    2.89 
   2   2   0  126.88    2.78 
   2   2   0  128.51    2.91 
   3  -2   0   24.92    0.66 
  -3  -2   0   23.10    0.79 
  -3  -2   0   24.55    0.67 
   3  -2   0   24.64    0.61 
   3   2   0   24.79    0.66 
   3   2   0   24.29    0.81 
  -4  -2   0   46.48    1.32 
  -4  -2   0   42.77    1.12 
   4  -2   0   45.02    1.16 
   4  -2   0   46.08    1.09 
   4   2   0   43.64    1.09 
   4   2   0   43.81    1.09 
   4   2   0   41.79    1.31 
   5  -2   0    2.03    0.26 
   5  -2   0    1.23    0.17 
  -5  -2   0    1.18    0.17 
  -5  -2   0    1.79    0.32 
   5   2   0    1.27    0.18 
   5   2   0    1.23    0.30 
   6  -2   0    0.49    0.15 
  -6  -2   0    0.34    0.28 
  -6  -2   0    0.34    0.17 
   6  -2   0    0.56    0.21 
   6   2   0    0.33    0.28 
   6   2   0    0.61    0.13 
  -7  -2   0    6.46    0.43 
   7  -2   0    6.54    0.51 
   7   2   0    7.16    0.27 
   7   2   0    6.74    0.67 
  -8  -2   0   13.37    0.65 
   8  -2   0   13.23    0.71 
   8   2   0   14.25    0.92 
   9  -2   0   16.75    0.85 
  -9  -2   0   17.79    0.82 
   9   2   0   16.09    1.06 
  10  -2   0    9.66    0.74 
  10   2   0    9.81    0.95 
  11  -2   0    4.25    0.57 
  11   2   0    4.04    0.72 
  12  -2   0    2.08    0.50 
  12   2   0    1.78    0.69 
   0  -3   0   -0.25    0.09 
   1  -3   0    1.50    0.11 
  -1  -3   0    1.57    0.22 
  -1  -3   0    1.35    0.16 
  -2  -3   0   40.63    1.15 
  -2  -3   0   40.93    1.05 
   2   3   0   42.22    1.15 
   2   3   0   41.65    1.04 
  -3  -3   0   90.52    2.30 
   3  -3   0   96.52    1.99 
   3  -3   0   91.07    2.02 
  -3  -3   0   88.29    2.14 
   3   3   0   90.35    2.13 
   3   3   0   92.64    2.31 
  -4  -3   0   86.42    2.05 
   4  -3   0   85.76    1.96 
   4  -3   0   86.26    1.91 
  -4  -3   0   81.31    2.22 
   4   3   0   82.43    2.24 
   4   3   0   88.27    2.02 
  -5  -3   0  165.12    4.12 
   5  -3   0  170.74    3.83 
  -5  -3   0  168.61    3.88 
   5  -3   0  170.58    3.76 
   5   3   0  171.05    4.16 
   5   3   0  170.96    3.83 
   5   3   0  173.00    3.83 
   6  -3   0  129.91    3.07 
  -6  -3   0  131.52    3.10 
   6  -3   0  132.60    2.97 
  -6  -3   0  123.17    3.36 
   6   3   0  133.97    3.43 
   6   3   0  133.91    3.00 
   7  -3   0   66.69    1.77 
  -7  -3   0   67.89    1.80 
   7   3   0   67.15    2.12 
   7   3   0   67.24    1.63 
   8  -3   0   10.90    0.60 
  -8  -3   0    9.58    0.63 
   8   3   0   10.80    0.40 
   8   3   0   11.73    0.90 
   9  -3   0    9.19    0.61 
  -9  -3   0    8.98    0.69 
   9   3   0    9.61    0.92 
 -10  -3   0    1.24    0.41 
  10  -3   0    0.59    0.32 
  10   3   0    0.46    0.51 
  11  -3   0    0.73    0.35 
 -11  -3   0    0.02    0.41 
  11   3   0    0.52    0.55 
  12  -3   0    1.34    0.40 
  12   3   0    2.21    0.74 
   0  -4   0   16.71    0.54 
   0  -4   0   14.58    0.50 
   1  -4   0    5.11    0.16 
   1  -4   0    5.12    0.17 
  -1  -4   0    5.08    0.19 
   1  -4   0    5.09    0.22 
  -1  -4   0    4.70    0.32 
  -2  -4   0   41.27    1.07 
  -2  -4   0   40.13    1.18 
   2   4   0   39.83    1.17 
   2   4   0   41.64    1.06 
  -3  -4   0    0.17    0.14 
  -3  -4   0    0.13    0.18 
   3   4   0    0.17    0.13 
   3   4   0    0.26    0.18 
  -4  -4   0   81.23    2.01 
   4  -4   0   80.34    1.78 
   4  -4   0   81.73    1.77 
  -4  -4   0   82.73    2.22 
   4   4   0   80.79    1.98 
   4   4   0   83.76    2.22 
   5  -4   0    4.08    0.22 
  -5  -4   0    5.42    0.54 
   5  -4   0    3.92    0.18 
  -5  -4   0    4.43    0.37 
   5   4   0    4.43    0.50 
   5   4   0    4.62    0.35 
   6  -4   0    2.26    0.24 
  -6  -4   0    2.20    0.31 
   6  -4   0    2.33    0.18 
  -6  -4   0    1.94    0.41 
   6   4   0    2.36    0.44 
   6   4   0    2.38    0.30 
   7  -4   0    1.81    0.24 
  -7  -4   0    1.30    0.32 
   7  -4   0    1.99    0.21 
   7   4   0    1.79    0.25 
   7   4   0    2.60    0.52 
  -8  -4   0    7.80    0.62 
   8  -4   0    7.67    0.46 
   8   4   0    8.03    0.79 
   8   4   0    7.70    0.42 
  -9  -4   0    1.58    0.42 
   9  -4   0    1.76    0.30 
   9   4   0    1.74    0.58 
   9   4   0    1.56    0.20 
 -10  -4   0    0.42    0.42 
  10  -4   0    0.37    0.25 
  10   4   0   -0.36    0.45 
  11  -4   0    0.12    0.28 
 -11  -4   0    0.27    0.47 
  11   4   0    0.71    0.60 
 -12  -4   0    0.04    0.51 
  12  -4   0   -0.05    0.27 
  12   4   0    1.09    0.70 
   0  -5   0    0.17    0.12 
   0  -5   0   -0.14    0.08 
  -1  -5   0   69.63    1.82 
   1  -5   0   73.45    1.60 
   1  -5   0   72.83    1.62 
   1  -5   0   69.56    1.68 
  -2  -5   0   75.57    2.00 
  -2  -5   0   75.14    1.83 
   2   5   0   78.89    1.85 
  -3  -5   0  155.11    3.61 
  -3  -5   0  153.37    3.80 
   3   5   0  156.43    3.60 
   3   5   0  164.48    3.81 
  -4  -5   0  104.05    2.51 
  -4  -5   0  104.14    2.72 
   4   5   0  102.37    2.48 
   4   5   0  101.60    2.71 
  -5  -5   0   99.14    2.76 
  -5  -5   0  100.52    2.53 
   5   5   0  100.22    2.77 
   5   5   0  106.52    2.49 
  -6  -5   0   37.92    1.22 
  -6  -5   0   36.54    1.43 
   6   5   0   38.00    1.14 
   6   5   0   39.72    1.47 
   6   5   0   38.51    1.14 
   7  -5   0   29.31    0.76 
   7  -5   0   30.02    0.73 
  -7  -5   0   29.15    1.08 
   7   5   0   32.33    1.39 
   7   5   0   29.56    0.96 
   8  -5   0   11.41    0.38 
   8  -5   0   11.89    0.43 
  -8  -5   0   11.27    0.75 
   8   5   0   11.63    0.97 
   8   5   0   11.01    0.56 
  -9  -5   0    2.34    0.47 
   9  -5   0    3.21    0.30 
   9   5   0    3.63    0.37 
   9   5   0    2.74    0.67 
  10  -5   0   -0.01    0.18 
 -10  -5   0   -0.20    0.41 
  10   5   0    0.24    0.56 
  10   5   0   -0.13    0.16 
 -11  -5   0    0.63    0.53 
  11  -5   0    0.05    0.18 
  11   5   0   -0.48    0.59 
   0  -6   0  285.89    6.31 
   0  -6   0  287.66    6.36 
   1  -6   0  438.91    9.65 
   1  -6   0  422.56    9.57 
   1  -6   0  460.68    9.55 
  -1  -6   0  454.13    9.80 
  -2  -6   0  183.57    4.05 
  -2  -6   0  179.70    4.31 
   2   6   0  185.43    4.14 
  -3  -6   0   71.15    1.99 
  -3  -6   0   69.44    1.76 
   3   6   0   69.76    1.77 
   3   6   0   67.87    1.94 
  -4  -6   0    6.94    0.61 
  -4  -6   0    6.51    0.45 
   4   6   0    7.01    0.58 
   4   6   0    6.97    0.45 
  -5  -6   0   -0.19    0.22 
  -5  -6   0    0.21    0.31 
   5   6   0   -0.11    0.22 
   5   6   0   -0.14    0.28 
  -6  -6   0    1.06    0.42 
  -6  -6   0    1.45    0.33 
   6   6   0    1.13    0.29 
   6   6   0    1.63    0.47 
  -7  -6   0    6.68    0.77 
  -7  -6   0    7.87    0.65 
   7   6   0    8.82    0.85 
   7   6   0    7.70    0.53 
   7   6   0    7.21    0.52 
  -8  -6   0   14.55    0.86 
   8   6   0   14.09    1.03 
   8   6   0   13.02    0.67 
  -9  -6   0   14.18    0.93 
   9   6   0   12.37    0.65 
   9   6   0   13.35    1.09 
 -10  -6   0   10.99    1.13 
  10   6   0    9.93    0.56 
  10   6   0   10.40    1.10 
 -11  -6   0    6.87    0.85 
  11   6   0    3.92    0.92 
   0  -7   0    0.17    0.16 
   0  -7   0    0.03    0.12 
  -1  -7   0    0.41    0.20 
   1  -7   0    0.56    0.12 
   1  -7   0    1.10    0.20 
   1  -7   0    0.42    0.13 
   2  -7   0    0.18    0.11 
  -2  -7   0    0.01    0.20 
   2   7   0    0.38    0.17 
  -3  -7   0    0.74    0.30 
  -3  -7   0    0.30    0.18 
   3   7   0    0.11    0.22 
   3   7   0    0.49    0.21 
  -4  -7   0    6.13    0.60 
  -4  -7   0    7.38    0.50 
   4   7   0    7.54    0.51 
   4   7   0    7.76    0.64 
  -5  -7   0    1.01    0.30 
  -5  -7   0    2.21    0.51 
   5   7   0    1.65    0.43 
   5   7   0    1.03    0.30 
  -6  -7   0    8.44    0.64 
  -6  -7   0    7.91    0.77 
   6   7   0    7.47    0.79 
   6   7   0    9.06    0.61 
  -7  -7   0    4.58    0.71 
  -7  -7   0    4.12    0.53 
   7   7   0    3.71    0.50 
   7   7   0    2.65    0.57 
   7   7   0    2.85    0.40 
  -8  -7   0    1.51    0.44 
   8   7   0    1.57    0.36 
   8   7   0    1.05    0.58 
  -9  -7   0   -0.14    0.42 
   9   7   0   -0.30    0.48 
   9   7   0   -0.09    0.29 
 -10  -7   0   -0.05    0.47 
  10   7   0   -0.75    0.56 
  10   7   0   -0.15    0.28 
 -11  -7   0    1.02    0.61 
  11   7   0    0.79    0.68 
  11   7   0    0.75    0.26 
   0  -8   0   51.62    1.39 
   0  -8   0   53.48    1.46 
  -1  -8   0  172.21    3.97 
   1  -8   0  169.31    3.92 
   1  -8   0  169.86    3.76 
   1  -8   0  166.63    3.80 
  -1  -8   0  168.05    4.03 
   2  -8   0   91.79    2.19 
  -2  -8   0   95.82    2.50 
   2   8   0   91.59    2.28 
  -3  -8   0   47.42    1.20 
  -3  -8   0   48.57    1.59 
   3   8   0   48.32    1.38 
   3   8   0   46.80    1.67 
  -4  -8   0    4.33    0.54 
  -4  -8   0    3.59    0.41 
   4   8   0    3.57    0.45 
   4   8   0    3.90    0.79 
  -5  -8   0    4.30    0.50 
  -5  -8   0    4.76    0.68 
   5   8   0    4.44    0.50 
  -6  -8   0    1.08    0.35 
  -6  -8   0    0.59    0.43 
   6   8   0    0.57    0.33 
  -7  -8   0    5.55    0.65 
  -7  -8   0    5.90    0.86 
   7   8   0    5.98    0.61 
   7   8   0    4.44    0.58 
  -8  -8   0   12.67    0.90 
   8   8   0   13.33    0.77 
  -9  -8   0   13.98    1.01 
   9   8   0   13.54    0.80 
 -10  -8   0   10.72    1.03 
  10   8   0   10.46    0.73 
 -11  -8   0    7.49    1.08 
  11   8   0    5.49    0.60 
   0  -9   0   -0.05    0.14 
   0  -9   0    0.22    0.18 
  -1  -9   0    4.89    0.47 
   1  -9   0    4.58    0.39 
  -1  -9   0    4.72    0.40 
   1  -9   0    4.81    0.32 
   1  -9   0    4.65    0.27 
  -2  -9   0    3.24    0.48 
   2  -9   0    3.13    0.30 
   2   9   0    2.82    0.35 
  -3  -9   0   23.04    1.02 
   3   9   0   21.34    0.84 
  -4  -9   0   36.69    1.47 
  -4  -9   0   37.34    1.09 
   4   9   0   38.92    1.26 
  -5  -9   0   24.48    1.21 
  -5  -9   0   24.10    0.94 
   5   9   0   23.63    0.98 
  -6  -9   0   11.44    0.74 
  -6  -9   0   12.59    1.02 
   6   9   0   12.98    0.80 
  -7  -9   0   13.44    0.85 
  -7  -9   0   12.16    1.03 
   7   9   0   11.76    0.81 
  -8  -9   0    4.40    0.63 
   8   9   0    4.63    0.65 
   8   9   0    4.79    0.66 
  -9  -9   0    1.37    0.54 
   9   9   0    1.58    0.46 
 -10  -9   0   -0.10    0.53 
  10   9   0    0.13    0.40 
   0 -10   0   19.60    0.80 
   0 -10   0   19.48    0.73 
  -1 -10   0    8.67    0.61 
   1 -10   0    8.14    0.54 
   1 -10   0    8.57    0.38 
   1 -10   0    9.47    0.44 
  -2 -10   0    3.15    0.47 
   2 -10   0    2.70    0.32 
  -3 -10   0    1.21    0.40 
   3  10   0    2.17    0.37 
  -4 -10   0    3.53    0.59 
   4  10   0    3.91    0.53 
  -5 -10   0    0.50    0.26 
  -5 -10   0   -0.35    0.40 
   5  10   0    0.38    0.33 
  -6 -10   0    1.00    0.36 
  -6 -10   0    1.09    0.56 
   6  10   0    1.52    0.42 
  -7 -10   0    1.15    0.42 
  -7 -10   0    0.52    0.53 
   7  10   0    0.21    0.39 
  -8 -10   0    0.83    0.71 
  -8 -10   0    1.61    0.50 
   8  10   0    1.48    0.46 
   8  10   0    1.21    0.46 
  -9 -10   0    0.08    0.51 
   9  10   0    0.29    0.42 
 -10 -10   0    0.95    0.60 
  10  10   0    0.51    0.47 
   0 -11   0   -0.17    0.23 
   0 -11   0   -0.06    0.25 
  -1 -11   0    4.73    0.54 
   1 -11   0    4.47    0.29 
   1 -11   0    3.65    0.46 
   1 -11   0    4.12    0.33 
  -2 -11   0   59.90    1.88 
   2 -11   0   60.45    1.63 
  -3 -11   0   33.36    1.38 
  -4 -11   0   73.49    2.33 
   4  11   0   70.70    2.05 
  -5 -11   0   35.25    1.60 
   5  11   0   37.95    1.36 
  -6 -11   0   13.78    0.71 
  -6 -11   0   12.53    1.09 
   6  11   0   13.15    0.90 
  -7 -11   0   11.34    1.07 
  -7 -11   0   10.73    0.80 
   7  11   0   12.89    0.91 
  -8 -11   0    6.68    0.84 
  -8 -11   0    6.99    1.02 
   8  11   0    6.26    0.81 
   8  11   0    7.14    0.85 
  -9 -11   0    0.60    0.50 
   9  11   0    0.21    0.50 
   0 -12   0    6.28    0.63 
   0 -12   0    7.15    0.56 
  -1 -12   0   16.08    0.86 
   1 -12   0   15.79    0.55 
   1 -12   0   15.34    0.51 
   1 -12   0   15.08    0.78 
  -2 -12   0   23.04    1.09 
   2 -12   0   21.62    0.83 
  -3 -12   0    4.86    0.65 
  -4 -12   0    3.26    0.59 
  -5 -12   0   -0.03    0.47 
   5  12   0    0.52    0.38 
  -6 -12   0    0.13    0.52 
   6  12   0    0.31    0.41 
  -7 -12   0    0.32    0.63 
  -7 -12   0    1.39    0.36 
   7  12   0    1.99    0.52 
  -8 -12   0   -0.44    0.55 
  -8 -12   0    0.42    0.41 
   8  12   0    0.21    0.48 
   8  12   0    0.15    0.47 
  -9 -12   0    0.41    0.48 
   9  12   0    1.44    0.57 
   0 -13   0    0.28    0.26 
   0 -13   0    0.33    0.31 
  -1 -13   0    4.67    0.61 
  -1 -13   0    4.26    0.58 
   1 -13   0    3.43    0.52 
   2 -13   0    4.65    0.46 
  -2 -13   0    4.74    0.66 
  -3 -13   0    8.39    0.83 
  -4 -13   0   10.26    0.95 
  -5 -13   0    7.44    0.96 
   5  13   0    6.45    0.76 
  -6 -13   0    7.77    1.05 
   6  13   0    6.69    0.85 
  -7 -13   0    1.55    0.71 
   7  13   0    2.40    0.59 
  -8 -13   0    0.95    0.68 
   8  13   0    1.19    0.57 
   8  13   0    1.33    0.57 
   0 -14   0   23.80    0.94 
  -1 -14   0   14.12    0.85 
  -2 -14   0    9.15    0.79 
  -3 -14   0    6.51    0.81 
  -4 -14   0    4.09    0.71 
  -5 -14   0    0.21    0.53 
  -6 -14   0    0.43    0.59 
   6  14   0   -0.07    0.46 
  -7 -14   0    1.74    0.75 
   7  14   0    1.70    0.61 
   0 -15   0   -0.02    0.25 
  -1 -15   0    0.41    0.35 
  -2 -15   0    0.71    0.41 
  -3 -15   0    0.94    0.50 
  -4 -15   0    2.14    0.62 
  -5 -15   0    0.59    0.59 
  -6 -15   0    0.17    0.61 
   6  15   0    0.08    0.87 
   0 -16   0    2.52    0.32 
  -1 -16   0    9.21    0.76 
  -2 -16   0    0.39    0.43 
  -3 -16   0    1.01    0.53 
  -4 -16   0    0.84    0.59 
  -5 -16   0    0.15    0.57 
  -1 -17   0    0.04    0.35 
  -2 -17   0    1.92    0.53 
  -3 -17   0    5.43    0.77 
  12   0  -1   -0.61    0.46 
  11   0  -1    0.04    0.44 
  10   0  -1    0.14    0.40 
   9   0  -1    0.08    0.38 
   8   0  -1    0.24    0.32 
  -7   0   1    0.04    0.15 
   7   0  -1    0.13    0.29 
   6   0  -1    0.05    0.23 
  -6   0   1    0.09    0.12 
   5   0  -1   -0.03    0.18 
  -5   0   1    0.18    0.10 
  -4   0   1    0.09    0.08 
   4   0  -1   -0.04    0.15 
   4   0  -1    0.01    0.03 
   3   0  -1   -0.11    0.04 
   3   0  -1   -0.14    0.12 
   2   0  -1   -0.36    0.05 
   2   0  -1   -0.36    0.09 
   1   0  -1   -0.60    0.05 
   1   0   1    0.06    0.04 
   2   0   1   -0.14    0.10 
   3   0   1    0.01    0.13 
   4   0   1    0.01    0.15 
  -4   0  -1    0.06    0.10 
  -5   0  -1   -0.01    0.09 
   5   0   1    0.64    0.21 
  -6   0  -1    0.01    0.13 
   6   0   1   -0.16    0.22 
  -7   0  -1    0.08    0.18 
   7   0   1   -0.43    0.24 
   8   0   1    0.27    0.31 
   9   0   1    0.54    0.37 
  10   0   1    0.27    0.40 
  11   0   1   -0.51    0.40 
  12   0   1   -0.28    0.48 
  12  -1  -1    0.00    0.46 
  12   1  -1    0.26    0.54 
  11  -1  -1    1.72    0.49 
  11   1  -1    2.19    0.63 
  10  -1  -1   11.83    0.87 
  10   1  -1   11.45    0.97 
   9  -1  -1   30.15    1.26 
   9   1  -1   30.20    1.37 
   8  -1  -1   36.05    1.32 
  -8  -1   1   36.79    1.11 
   8   1  -1   35.57    1.42 
  -7  -1   1   84.84    2.06 
   7  -1  -1   81.20    2.29 
   7   1  -1   86.17    2.41 
  -6  -1   1  117.93    2.91 
   6  -1  -1  109.97    2.82 
   6  -1  -1  113.14    2.67 
  -6  -1   1  106.31    2.60 
   6   1  -1  115.93    2.94 
   6   1  -1  112.55    2.46 
  -6   1   1  110.61    2.54 
   6   1  -1  113.84    2.45 
  -5  -1   1  157.90    3.51 
   5  -1  -1  154.22    3.68 
   5   1  -1  156.23    3.43 
   5   1  -1  157.60    3.78 
   4  -1  -1   92.25    2.27 
  -4  -1   1   96.22    2.14 
   4   1  -1   94.20    2.10 
   4   1  -1   91.39    2.35 
   3  -1  -1   24.68    0.73 
  -3  -1   1   24.45    0.64 
   3   1  -1   26.65    0.81 
   3   1  -1   24.91    0.65 
   2  -1  -1   42.26    1.05 
   2   1  -1   43.55    1.02 
   2   1  -1   43.14    1.12 
   1  -1  -1   32.04    0.74 
  -1  -1   1   30.19    0.72 
   1   1  -1   31.78    0.75 
   0  -1  -1   96.49    2.10 
   0   1   1   92.48    2.09 
   1  -1   1  129.51    2.77 
  -1  -1  -1  131.94    2.82 
   1   1   1  128.05    2.79 
  -1   1  -1  124.91    2.80 
   2  -1   1 1000.00   21.20 
  -2  -1  -1  973.17   21.19 
   2   1   1  981.93   21.18 
   2   1   1  957.00   21.16 
   3  -1   1  637.13   13.81 
  -3  -1  -1  651.70   13.92 
   3   1   1  631.89   13.63 
   3   1   1  613.28   13.73 
  -4  -1  -1  362.18    7.70 
   4  -1   1  352.42    7.81 
   4  -1   1  358.26    7.76 
   4   1   1  347.52    7.91 
   4   1   1  355.91    7.63 
   5  -1   1  150.60    3.37 
  -5  -1  -1  151.06    3.31 
   5  -1   1  144.79    3.44 
   5   1   1  145.25    3.18 
   5   1   1  140.45    3.54 
   6  -1   1   48.82    1.42 
   6  -1   1   49.14    1.33 
  -6  -1  -1   49.29    1.27 
   6   1   1   47.01    1.52 
  -6   1  -1   47.97    1.19 
  -7  -1  -1   29.96    0.92 
   7  -1   1   30.40    1.08 
   7   1   1   28.51    1.17 
  -8  -1  -1    0.76    0.24 
   8  -1   1    0.62    0.31 
   8   1   1    0.80    0.36 
   9  -1   1    0.21    0.33 
   9   1   1   -0.17    0.37 
  10  -1   1    0.12    0.36 
  10   1   1    0.47    0.44 
  11  -1   1    2.53    0.52 
  11   1   1    3.32    0.66 
  12  -1   1    3.19    0.60 
  12   1   1    3.13    0.71 
  12  -2  -1    2.35    0.54 
  12   2  -1    3.07    0.77 
  11  -2  -1    6.19    0.71 
  11   2  -1    5.67    0.86 
 -10  -2   1    3.68    0.54 
  10  -2  -1    2.46    0.47 
  10   2  -1    3.26    0.68 
   9  -2  -1    8.93    0.70 
  -9  -2   1   10.23    0.64 
   9   2  -1   10.27    0.90 
   8  -2  -1    5.20    0.54 
  -8  -2   1    5.48    0.45 
   8   2  -1    4.31    0.61 
   7  -2  -1   -0.09    0.23 
  -7  -2   1    0.12    0.19 
   7   2  -1    0.06    0.10 
   7   2  -1    0.03    0.29 
   6  -2  -1    2.91    0.36 
  -6  -2   1    3.96    0.33 
   6  -2  -1    3.18    0.27 
  -6  -2   1    3.27    0.43 
   6   2  -1    5.12    0.51 
   6   2  -1    3.38    0.24 
  -5  -2   1   34.35    1.15 
   5  -2  -1   36.10    0.94 
  -5  -2   1   35.00    0.96 
   5  -2  -1   34.39    1.04 
   5   2  -1   35.99    0.93 
   5   2  -1   35.36    0.92 
   5   2  -1   35.06    1.19 
   4  -2  -1   45.30    1.20 
   4  -2  -1   44.99    1.10 
  -4  -2   1   45.57    1.31 
  -4  -2   1   44.25    1.14 
   4   2  -1   46.30    1.35 
   4   2  -1   45.11    1.13 
  -3  -2   1  220.61    4.97 
  -3  -2   1  214.81    4.82 
   3  -2  -1  220.44    4.85 
   3  -2  -1  224.61    4.79 
   3   2  -1  223.58    5.01 
   3   2  -1  218.96    4.84 
  -2  -2   1   12.34    0.38 
   2  -2  -1   12.94    0.34 
  -2  -2   1   13.81    0.47 
   2  -2  -1   13.67    0.38 
   2   2  -1   12.15    0.48 
   2   2  -1   12.54    0.41 
  -1  -2   1  327.29    6.96 
   1  -2  -1  314.83    6.87 
  -1  -2   1  320.34    6.93 
  -1   2   1  317.60    7.03 
   0  -2   1  338.01    7.37 
   0  -2  -1  336.61    7.37 
   0  -2  -1  349.57    7.56 
  -1  -2  -1  258.81    5.67 
  -1  -2  -1  256.57    5.60 
   1   2   1  256.69    5.55 
  -2  -2  -1    1.98    0.24 
   2  -2   1    1.76    0.08 
   2  -2   1    1.91    0.09 
  -2  -2  -1    1.86    0.18 
   2   2   1    1.90    0.16 
   2   2   1    2.67    0.24 
  -3  -2  -1   25.98    0.70 
  -3  -2  -1   24.31    0.83 
   3  -2   1   25.57    0.63 
   3  -2   1   24.43    0.65 
   3   2   1   25.41    0.66 
   3   2   1   24.54    0.66 
   3   2   1   23.83    0.82 
  -4  -2  -1    0.08    0.11 
   4  -2   1    0.10    0.08 
  -4  -2  -1    0.16    0.18 
   4  -2   1    0.21    0.11 
   4   2   1    0.26    0.19 
   4   2   1    0.18    0.09 
   5  -2   1    6.30    0.30 
  -5  -2  -1    5.57    0.34 
   5  -2   1    6.18    0.36 
  -5  -2  -1    6.29    0.50 
   5   2   1    5.97    0.27 
   5   2   1    5.86    0.47 
   6  -2   1    7.14    0.44 
   6  -2   1    6.49    0.35 
  -6  -2  -1    6.26    0.58 
  -6  -2  -1    6.11    0.39 
   6   2   1    6.51    0.59 
   6   2   1    6.07    0.27 
   7  -2   1   32.33    1.06 
  -7  -2  -1   31.48    1.00 
   7   2   1   31.96    0.76 
   7   2   1   31.65    1.28 
   8  -2   1   23.71    0.94 
  -8  -2  -1   22.83    0.88 
   8   2   1   22.94    1.15 
   9  -2   1   22.81    0.99 
  -9  -2  -1   22.17    0.95 
   9   2   1   24.98    1.24 
  10  -2   1    5.17    0.61 
  10   2   1    5.98    0.84 
  11  -2   1    3.44    0.51 
  11   2   1    2.34    0.66 
  12  -2   1    0.61    0.41 
  12   2   1    0.67    0.62 
  12  -3  -1    0.65    0.39 
  12   3  -1    0.06    0.61 
 -11  -3   1    0.02    0.40 
  11  -3  -1   -0.19    0.32 
  11   3  -1   -0.40    0.50 
 -10  -3   1    0.04    0.36 
  10  -3  -1    0.02    0.29 
  10   3  -1    1.15    0.57 
  -9  -3   1   -0.11    0.30 
   9  -3  -1    0.31    0.28 
   9   3  -1   -0.18    0.42 
  -8  -3   1   10.01    0.61 
   8  -3  -1    8.83    0.58 
   8   3  -1    9.58    0.88 
   8   3  -1    9.15    0.39 
  -7  -3   1    6.00    0.45 
   7  -3  -1    4.55    0.43 
   7   3  -1    5.89    0.35 
   7   3  -1    6.60    0.65 
  -6  -3   1    1.69    0.26 
   6  -3  -1    1.62    0.20 
  -6  -3   1    2.08    0.38 
   6  -3  -1    1.43    0.24 
   6   3  -1    1.44    0.20 
   6   3  -1    1.46    0.39 
  -5  -3   1    8.47    0.42 
   5  -3  -1    9.52    0.35 
  -5  -3   1    9.17    0.59 
   5  -3  -1    9.90    0.43 
   5   3  -1    8.44    0.58 
   5   3  -1    9.54    0.42 
   4  -3  -1   10.02    0.32 
  -4  -3   1    9.44    0.52 
   4  -3  -1    9.78    0.38 
  -4  -3   1    9.39    0.41 
   4   3  -1   10.20    0.41 
   4   3  -1    9.17    0.56 
   3  -3  -1   25.04    0.66 
  -3  -3   1   24.75    0.72 
   3  -3  -1   24.96    0.61 
  -3  -3   1   25.10    0.83 
   3   3  -1   26.17    0.73 
   3   3  -1   25.51    0.86 
   2  -3  -1    9.90    0.27 
  -2  -3   1    9.83    0.36 
  -2  -3   1    9.58    0.42 
   2  -3  -1    9.87    0.29 
   2   3  -1    9.38    0.43 
   2   3  -1    9.56    0.37 
  -1  -3   1    3.37    0.24 
   1  -3  -1    3.48    0.16 
   1  -3  -1    3.72    0.18 
   1  -3  -1    3.35    0.20 
  -1  -3   1    3.81    0.19 
  -1   3   1    3.53    0.19 
   0  -3  -1    7.65    0.33 
   0  -3   1    7.47    0.28 
  -1  -3  -1    0.91    0.18 
  -1  -3  -1    0.82    0.13 
   1   3   1    0.80    0.11 
  -2  -3  -1   20.03    0.72 
  -2  -3  -1   20.13    0.62 
   2   3   1   21.79    0.71 
   2   3   1   19.95    0.58 
   3  -3   1   31.63    0.69 
  -3  -3  -1   29.56    0.87 
  -3  -3  -1   30.31    1.01 
   3  -3   1   31.23    0.70 
   3   3   1   30.55    1.00 
   3   3   1   31.28    0.83 
   4  -3   1   66.33    1.50 
  -4  -3  -1   63.96    1.85 
   4  -3   1   66.69    1.53 
  -4  -3  -1   67.22    1.66 
   4   3   1   63.87    1.84 
   4   3   1   66.64    1.60 
   4   3   1   67.25    1.60 
   5  -3   1    0.37    0.10 
  -5  -3  -1   -0.03    0.23 
  -5  -3  -1    0.38    0.18 
   5  -3   1    0.42    0.14 
   5   3   1    0.45    0.15 
   5   3   1    1.99    0.35 
   6  -3   1    3.59    0.31 
   6  -3   1    3.48    0.25 
  -6  -3  -1    2.85    0.46 
  -6  -3  -1    3.58    0.37 
   6   3   1    3.28    0.28 
   6   3   1    3.56    0.50 
   7  -3   1    1.32    0.23 
   7  -3   1    1.67    0.27 
  -7  -3  -1    1.92    0.33 
   7   3   1    1.26    0.19 
   7   3   1    2.06    0.47 
  -8  -3  -1    0.36    0.29 
   8  -3   1    0.70    0.25 
   8   3   1    0.41    0.38 
   8   3   1    0.39    0.12 
   9  -3   1    0.05    0.24 
  -9  -3  -1    0.09    0.32 
   9   3   1    0.05    0.39 
 -10  -3  -1    0.29    0.40 
  10  -3   1    0.28    0.28 
  10   3   1   -0.02    0.51 
  11  -3   1    0.14    0.30 
 -11  -3  -1    0.69    0.50 
  11   3   1    0.08    0.53 
  12  -3   1   -0.27    0.32 
  12   3   1    1.19    0.67 
  12  -4  -1    4.81    0.56 
 -12  -4   1    4.34    0.73 
  12   4  -1    2.53    0.83 
  11  -4  -1    8.20    0.61 
 -11  -4   1    9.00    0.89 
  11   4  -1    7.56    1.12 
  10  -4  -1    9.83    0.61 
 -10  -4   1   10.08    0.82 
  10   4  -1   10.42    1.00 
  -9  -4   1   15.88    0.85 
   9  -4  -1   15.46    0.70 
   9   4  -1   13.78    0.53 
   9   4  -1   16.12    1.13 
  -8  -4   1    3.87    0.52 
   8  -4  -1    3.81    0.39 
   8   4  -1    4.09    0.36 
   8   4  -1    4.07    0.66 
   7  -4  -1    0.55    0.14 
   7  -4  -1    0.66    0.21 
  -7  -4   1    0.28    0.24 
   7   4  -1    0.63    0.40 
   7   4  -1    0.96    0.22 
   6  -4  -1   15.74    0.48 
   6  -4  -1   15.00    0.56 
  -6  -4   1   13.93    0.64 
  -6  -4   1   15.28    0.83 
   6   4  -1   15.34    0.88
[truncated: 1,898,222 more chars]
